# Supplementary material for: Asynchronicity of endemic and emerging mosquito-borne disease outbreaks in the Dominican Republic
Source: Nat Commun. 2021 Jan 8;12:151. doi: 10.1038/s41467-020-20391-x (PMC7794562; doi:10.1038/s41467-020-20391-x)
Supplement: Supplementary file 4 — Source Data [file 41467_2020_20391_MOESM4_ESM.zip]

Archive with 32 entries (30 files):
- Source_Data/
- __MACOSX/._Source_Data
- Source_Data/Fig1d-raw.xlsx
- __MACOSX/Source_Data/._Fig1d-raw.xlsx
- Source_Data/.DS_Store
- __MACOSX/Source_Data/._.DS_Store
- Source_Data/Fig4-stats.xlsx
- __MACOSX/Source_Data/._Fig4-stats.xlsx
- Source_Data/IndexP/
- __MACOSX/Source_Data/._IndexP
- Source_Data/Fig3-stats.xlsx
- __MACOSX/Source_Data/._Fig3-stats.xlsx
- Source_Data/IndexP/MTS-P-week.csv
- __MACOSX/Source_Data/IndexP/._MTS-P-week.csv
- Source_Data/IndexP/MN-P-week.csv
- __MACOSX/Source_Data/IndexP/._MN-P-week.csv
- Source_Data/IndexP/DN-P-week.csv
- __MACOSX/Source_Data/IndexP/._DN-P-week.csv
- Source_Data/IndexP/.DS_Store
- __MACOSX/Source_Data/IndexP/._.DS_Store
- Source_Data/IndexP/MN-P-week (1).csv
- __MACOSX/Source_Data/IndexP/._MN-P-week (1).csv
- Source_Data/IndexP/Barahona-P-week.csv
- __MACOSX/Source_Data/IndexP/._Barahona-P-week.csv
- Source_Data/IndexP/IndexP-DN-week.xlsx
- __MACOSX/Source_Data/IndexP/._IndexP-DN-week.xlsx
- Source_Data/IndexP/National-P-week.csv
- __MACOSX/Source_Data/IndexP/._National-P-week.csv
- Source_Data/IndexP/Puerto-Plata-P-week.csv
- __MACOSX/Source_Data/IndexP/._Puerto-Plata-P-week.csv
- Source_Data/IndexP/Santiago-P-week.csv
- __MACOSX/Source_Data/IndexP/._Santiago-P-week.csv
