# Supplementary material for: Asynchronicity of endemic and emerging mosquito-borne disease outbreaks in the Dominican Republic
Source: Nat Commun. 2021 Jan 8;12:151. doi: 10.1038/s41467-020-20391-x (PMC7794562; doi:10.1038/s41467-020-20391-x)
Supplement: Supplementary file 4 — Source Data [file 41467_2020_20391_MOESM4_ESM.zip › Source_Data/Fig1d-raw.xlsx]

## Sheet: Sheet1
	D (S1)	D (S2)	D (S4)	C	Z
	32	27	29	20	14
	34	21	29	18	16
	49	40	27	18	7
	28	1	33	23	3
	41	21	21	20	23
	41	21	32	16	20
	19	24	29	24	17
	34	27	29	13	25
	45	21	30	27	26
	30	43	43	14	3
	28	30	27	14	23
	29	39	30	16	20
	41	27	30	17	19
	36	50	32	17	6
	29	3	29	22	17
	34	40	31	13	5
	32	22	37	21	23
	41	23	29	15	18
	32	30	30	15	25
	33	25	27	15	23
	32	21	30	17	23
	40	33	30	16	22
	33	1	24	17	15
	32	27	25	21	16
	41	23	30	23	25
	29	15	27	19	17
	44	15	31	14	18
	32	21	28	16	15
	33	16	24	21	18
	41	9	29	17	19
	42	22	29	26	23
	28	27	28	21	15
