# Supplementary material for: Asynchronicity of endemic and emerging mosquito-borne disease outbreaks in the Dominican Republic
Source: Nat Commun. 2021 Jan 8;12:151. doi: 10.1038/s41467-020-20391-x (PMC7794562; doi:10.1038/s41467-020-20391-x)
Supplement: Supplementary file 4 — Source Data [file 41467_2020_20391_MOESM4_ESM.zip › Source_Data/Fig4-stats.xlsx]

## Sheet: Sheet1
	Combination:	D vs D	D vs E	E vs E
	S1 vs S2	0.65
	S1 vs S3	0.408
	S2 vs S3	0.466
	S1 vs C		0.346
	S1 vs Z		8.4e-06
	S2 vs C		0.176
	S2 vs Z		0.017
	S3 vs C		0.148
	S3 vs Z		0.004
	C vs Z			0.13
