# Supplementary material for: Asynchronicity of endemic and emerging mosquito-borne disease outbreaks in the Dominican Republic
Source: Nat Commun. 2021 Jan 8;12:151. doi: 10.1038/s41467-020-20391-x (PMC7794562; doi:10.1038/s41467-020-20391-x)
Supplement: Supplementary file 4 — Source Data [file 41467_2020_20391_MOESM4_ESM.zip › Source_Data/Fig3-stats.xlsx]

## Sheet: Sheet1
		Reff (min)	Reff (max)	Reff (med)	Age (median)
	D (S1)	1.2974	1.39772	1.34756	11
	D (S2)	1.28278	1.37781	1.3303	11
	D (S4)	1.27155	1.36252	1.31704	12
	C	1.59048	2.64906	2.11977	28
	Z	1.4558	2.18471	1.82026	30

## Sheet: Sheet2
	D (S1)	D (S2)	D (S4)	C	Z
	85	12	21	0	39
	59	1	10	0	62
	37	13	16	0	59
	28	5	2	0	18
	26	9	17	0	39
	23	27	6	0	4
	21	13	16	0	54
	20	14	84	0	33
	18	13	4	0	35
	17	1	13	0	9
	15	4	13	0	27
	15	3	19	0	37
	15	2	13	0	2
	14	27	15	0	29
	14	15	5	0	44
	13	35	7	0	42
	13	0.833333	15	0	23
	12	20	18	0	37
	12	15	13	0	30
	12	12	3	0	43
	12	11	4	0	42
	12	0.5	0.5	0	0.916667
	11	19	18	0	56
	11	10	14	0	26
	10	10	80	0	23
	10	6	48	0	30
	10	2	47	0	30
	9	6	19	0	41
	8	18	5	0	24
	8	16	8	0	20
	7	16	4	0	26
	7	16	1	0	20
	7	4	7	0	51
	7	4	8	0	1
	6	15	14	0	14
	6	3	5	0	33
	5	21	10	0	28
	5	13	3	0	51
	5	13	3	0	45
	5	13	3	0	37
	5	10	7	0	56
	5	0.5	15	0	50
	3	15	31	0	3
	2	11	15	0	75
	2	0.666667	14	0	29
	1	10	15	0	56
	0.583333	70	14	0	29
	0.25	1	11	0	16
	90	32	10	0.00273973	62
	83	6	7	0.00273973
	66	1	11	0.00273973	8
	64	14	12	0.00273973	18
	43	16	13	0.00273973
	32	24	26	0.00273973	29
	24	31	6	0.00273973	16
	24	7	7	0.00273973	30
	21	5	6	0.00273973	12
	21	4	15	0.00273973	49
	19	16	22	0.00273973	45
	19	14	20	0.00273973	32
	19	4	6	0.00273973	27
	19	4	5	0.00273973	26
	17	0.75	15	0.00273973	25
	17	0.75	15	0.00273973	24
	16	7	13	0.00273973
	16	6	29	0.00273973	50
	15	29	17	0.00273973	22
	15	28	12	0.00273973	27
	14	23	3	0.00273973	38
	14	1	45	0.00273973	21
	13	11	4	0.00273973	32
	13	2	69	0.00273973	25
	12	0.75	18	0.00273973	35
	11	30	8	0.00273973	18
	11	11	15	0.00273973
	11	10	15	0.00273973
	11	0.75	5	0.00273973
	10	25	4	0.00273973	32
	10	20	5	0.00273973	36
	10	16	12	0.00273973	11
	9	20	5	0.00273973	28
	9	16	11	0.00273973	29
	8	0.666667	11	0.00273973	22
	6	19	6	0.00273973	30
	6	14	3	0.00273973	23
	6	10	13	0.00273973
	5	13	3	0.00273973	23
	5	12	8	0.00273973	19
	4	18	6	0.00273973	37
	4	10	18	0.00273973	19
	3	16	10	0.00273973	31
	3	14	0.416667	0.00273973
	3	9	21	0.00273973	42
	3	8	5	0.00273973	25
	3	1	1	0.00273973
	2	12	17	0.00273973	41
	1	4	12	0.00273973
	0.833333	11	30	0.00273973
	0.75	35	11	0.00273973	2
	75	18	15	0.00547945	48
	45	8	0.416667	0.00547945
	31	11	3	0.00547945	26
	30	35	13	0.00547945	60
	28	15	13	0.00547945
	25	10	1	0.00547945	24
	19	14	12	0.00547945
	18	14	12	0.00547945
	15	62	8	0.00547945	5
	14	29	15	0.00547945	22
	14	5	18	0.00547945	58
	13	12	4	0.00547945	32
	13	11	6	0.00547945
	11	10	15	0.00547945	63
	10	14	7	0.00547945	36
	10	13	5	0.00547945	58
	10	8	72	0.00547945
	9	7	51	0.00547945
	9	6	11	0.00547945	55
	8	19	85	0.00547945
	8	15	27	0.00547945	17
	8	9	1	0.00547945	65
	8	9	1	0.00547945	42
	8	9	1	0.00547945	31
	7	10	4	0.00547945	27
	6	0.5	13	0.00547945	21
	5	6	5	0.00547945	44
	4	9	28	0.00547945	25
	3	8	45	0.00547945	40
	2	7	22	0.00547945	29
	60	7	5	0.00821918	61
	26	4	47	0.00821918
	20	14	11	0.00821918
	19	45	9	0.00821918	40
	17	20	3	0.00821918	30
	17	20	3	0.00821918	18
	13	0.833333	9	0.00821918	39
	12	35	8	0.00821918	8
	12	13	0.833333	0.00821918	40
	11	3	7	0.00821918	52
	10	16	16	0.00821918	46
	9	1	11	0.00821918	23
	7	4	2	0.00821918	25
	5	11	20	0.00821918	29
	3	11	18	0.00821918	17
	0.916667	0.75	11	0.00821918	38
	33	24	12	0.0109589	16
	29	17	29	0.0109589
	25	1	28	0.0109589
	23	6	7	0.0109589	29
	22	14	11	0.0109589
	20	3	41	0.0109589
	18	1	10	0.0109589	5
	17	7	13	0.0109589
	16	0.5	13	0.0109589	51
	15	22	0.0438356	0.0109589	35
	13	17	6	0.0109589	40
	12	1	4	0.0109589	23
	11	8	14	0.0109589	25
	10	16	15	0.0109589	31
	10	10	13	0.0109589	53
	10	9	63	0.0109589	50
	10	7	41	0.0109589	29
	9	35	6	0.0109589	56
	8	14	7	0.0109589	26
	8	0.5	0.5	0.0109589	21
	5	34	15	0.0109589	22
	5	7	57	0.0109589	21
	2	8	5	0.0109589	21
	0.583333	0.583333	14	0.0109589	30
	34	81	7	0.0136986	18
	33	75	7	0.0136986	45
	23	10	2	0.0136986	31
	21	15	5	0.0136986	3
	20	4	15	0.0136986	23
	19	10	24	0.0136986	1
	15	7	8	0.0136986	27
	14	14	10	0.0136986	40
	14	9	0.583333	0.0136986
	6	12	15	0.0136986	30
	6	5	8	0.0136986	24
	5	15	13	0.0136986	23
	3	9	23	0.0136986	0.416667
	3	3	22	0.0136986	24
	1	15	13	0.0136986	62
	37	0.75	7	0.0164384	19
	31	8	2	0.0164384	23
	28	8	2	0.0164384	5
	28	6	26	0.0164384	26
	27	18	12	0.0164384	15
	27	9	18	0.0164384	56
	21	5	15	0.0164384	0.333333
	15	1	50	0.0164384	21
	14	6	23	0.0164384	21
	14	3	19	0.0164384	31
	12	23	14	0.0164384
	8	14	54	0.0164384	31
	6	10	6	0.0164384
	1	8	20	0.0164384	25
	1	7	10	0.0164384
	0.583333	5	20	0.0164384	19
	23	5	22	0.0191781	17
	22	1	17	0.0191781	21
	19	14	7	0.0191781
	16	8	7	0.0191781	52
	16	1	13	0.0191781	23
	15	49	0.666667	0.0191781	38
	11	21	21	0.0191781	25
	10	18	18	0.0191781	30
	10	18	16	0.0191781	29
	10	16	7	0.0191781	17
	8	5	10	0.0191781	35
	3	11	37	0.0191781	18
	3	4	13	0.0191781	17
	1	4	12	0.0191781
	41	15	0.833333	0.0219178	37
	40	18	65	0.0219178	47
	35	36	13	0.0219178	20
	22	13	7	0.0219178	21
	15	18	9	0.0219178	69
	14	14	5	0.0219178	42
	7	8	3	0.0219178	47
	6	24	21	0.0219178	37
	3	15	10	0.0219178	27
	3	9	14	0.0219178	26
	0.666667	0.833333	14	0.0219178	30
	48	9	13	0.0246575	32
	26	8	13	0.0246575	23
	23	35	13	0.0246575	31
	15	0.75	22	0.0246575	76
	11	14	11	0.0246575	30
	7	25	21	0.0246575	7
	6	42	2	0.0246575
	5	5	19	0.0246575	33
	1	32	12	0.0246575
	32	25	5	0.0273973	24
	30	5	14	0.0273973	17
	19	6	0.416667	0.0273973	28
	18	13	43	0.0273973	31
	15	33	6	0.0273973	21
	13	2	5	0.0273973	32
	12	3	14	0.0273973	43
	1	10	0.833333	0.0273973
	1	0.25	58	0.0273973	6
	16	4	14	0.030137
	6	24	17	0.030137	27
	33	2	8	0.0328767	2
	17	4	11	0.0328767	42
	12	13	0.583333	0.0328767	35
	22	7	5	0.0356164	0.833333
	20	9	15	0.0356164	22
	17	0.666667	45	0.0356164	58
	14	14	19	0.0356164	59
	14	14	2	0.0356164	25
	9	5	13	0.0356164	54
	6	17	5	0.0356164
	6	13	3	0.0356164	24
	5	11	19	0.0356164	26
	22	10	16	0.0383562	31
	14	19	14	0.0383562	27
	10	16	15	0.0383562
	50	4	41	0.0410959
	19	6	20	0.0410959	15
	14	19	4	0.0410959	14
	14	11	14	0.0410959	4
	8	5	14	0.0410959
	6	6	3	0.0410959
	4	5	14	0.0410959	25
	34	4	20	0.0438356	27
	10	19	12	0.0438356	38
	7	16	14	0.0438356	27
	1	0.583333	48	0.0438356
	20	5	22	0.0465753	15
	12	0.75	22	0.0465753	37
	6	16	4	0.0465753
	4	15	49	0.0465753	6
	50	7	16	0.0493151	8
	16	11	9	0.0493151	32
	16	7	21	0.0493151	38
	14	10	23	0.0493151
	13	14	14	0.0493151	20
	13	8	2	0.0493151	25
	9	6	5	0.0493151
	7	6	25	0.0493151	43
	6	32	5	0.0493151	29
	0.833333	29	12	0.0493151
	0.833333	16	18	0.0493151	34
	34	4	34	0.0520548
	22	6	7	0.0520548	25
	8	26	23	0.0520548	19
	45	16	5	0.0547945	14
	38	7	16	0.0547945	39
	24	3	16	0.0547945	26
	8	16	4	0.0547945	27
	6	30	5	0.0547945	29
	5	11	13	0.0547945	27
	3	72	12	0.0547945
	1	7	9	0.0547945
	18	10	15	0.0575342	50
	15	18	56	0.0575342	33
	11	5	8	0.0575342	45
	9	14	29	0.0575342	26
	6	13	67	0.0575342	26
	23	2	6	0.060274	30
	13	14	1	0.060274	8
	11	12	8	0.060274	45
	5	39	13	0.060274	11
	3	11	5	0.060274
	3	8	46	0.060274	45
	0.916667	0.916667	15	0.060274	33
	67	2	7	0.0630137	39
	14	11	17	0.0630137	13
	13	14	1	0.0630137	61
	12	10	16	0.0630137	3
	6	12	10	0.0630137
	4	9	4	0.0630137	58
	2	15	27	0.0630137	77
	36	9	21	0.0657534
	27	4	14	0.0657534	30
	20	4	43	0.0657534
	14	62	15	0.0657534
	13	14	1	0.0657534	55
	13	13	11	0.0657534
	1	18	30	0.0657534	41
	17	5	18	0.0684932	13
	16	9	9	0.0684932	28
	15	29	0.583333	0.0684932	37
	10	7	52	0.0684932	67
	9	26	12	0.0684932	23
	9	12	6	0.0684932	44
	1	16	5	0.0684932	5
	50	17	5	0.0712329	22
	21	10	24	0.0712329	28
	21	6	16	0.0712329
	20	26	16	0.0712329
	18	9	6	0.0712329	17
	15	8	11	0.0712329	48
	0.666667	11	0.666667	0.0712329	22
	0.666667	9	13	0.0712329	20
	19	1	19	0.0739726	32
	14	25	5	0.0739726	20
	10	16	5	0.0739726	34
	3	1	19	0.0739726	57
	11	18	14	0.0767123	26
	9	43	2	0.0767123	33
	0.666667	0.583333	14	0.0767123	11
	46	10	4	0.0794521	22
	32	7	24	0.0794521	27
	16	3	14	0.0794521
	14	14	18	0.0794521	57
	14	6	50	0.0794521	30
	9	18	4	0.0794521
	8	46	32	0.0794521	27
	4	24	41	0.0794521	25
	20	0.833333	16	0.0821918	17
	18	7	53	0.0821918	0.166667
	12	21	12	0.0821918
	10	7	13	0.0821918	24
	7	31	2	0.0821918	20
	92	10	28	0.0833333
	80	29	21	0.0833333
	58	12	26	0.0833333
	56	8	83	0.0833333
	50	25	12	0.0833333	26
	47	60	20	0.0833333
	45	22	16	0.0833333
	43	21	16	0.0833333
	37	7	28	0.0833333	22
	36	12	80	0.0833333	50
	36	12	9	0.0833333	47
	29	10	29	0.0833333	19
	28	10	28	0.0833333	63
	27	6	24	0.0833333	24
	25	10	17	0.0833333	33
	24	9	28	0.0833333	31
	23	2	10	0.0833333	22
	23	0.916667	11	0.0833333
	21	9	15	0.0833333	24
	20	17	11	0.0833333	40
	20	8	71	0.0833333	17
	19	8	63	0.0833333	17
	19	5	15	0.0833333	12
	19	0.666667	19	0.0833333	30
	19	0.666667	19	0.0833333	26
	18	40	14	0.0833333	45
	18	24	11	0.0833333	21
	18	6	16	0.0833333
	18	0.75	15	0.0833333	37
	17	12	10	0.0833333	30
	17	9	6	0.0833333	78
	17	7	40	0.0833333	61
	16	8	25	0.0833333	23
	15	54	8	0.0833333	48
	15	53	7	0.0833333	28
	15	38	18	0.0833333	33
	15	31	18	0.0833333	26
	15	20	31	0.0833333	44
	15	10	15	0.0833333	45
	15	10	15	0.0833333	35
	15	7	8	0.0833333
	15	2	17	0.0833333
	14	66	15	0.0833333
	14	15	7	0.0833333	19
	14	14	17	0.0833333	52
	14	14	3	0.0833333	17
	14	3	16	0.0833333	16
	14	0.5	27	0.0833333
	13	13	5	0.0833333	56
	13	13	11	0.0833333
	13	12	9	0.0833333
	13	11	9	0.0833333
	13	4	9	0.0833333
	12	53	18	0.0833333	33
	12	22	13	0.0833333
	12	18	7	0.0833333	15
	12	18	13	0.0833333
	12	9	1	0.0833333
	12	1	22	0.0833333	43
	11	19	9	0.0833333	40
	11	0.5	2	0.0833333
	10	21	11	0.0833333	24
	10	18	14	0.0833333	16
	10	18	11	0.0833333
	10	17	15	0.0833333
	10	17	10	0.0833333
	10	6	6	0.0833333	50
	9	19	18	0.0833333	56
	9	17	11	0.0833333
	9	16	10	0.0833333
	9	15	10	0.0833333	41
	9	15	13	0.0833333	13
	9	9	52	0.0833333	44
	9	9	14	0.0833333
	9	9	14	0.0833333
	8	17	8	0.0833333	21
	8	14	41	0.0833333	50
	8	13	41	0.0833333	0.5
	8	10	2	0.0833333	61
	7	16	16	0.0833333	56
	7	10	4	0.0833333	27
	7	10	4	0.0833333	20
	7	8	12	0.0833333	31
	7	7	5	0.0833333
	7	7	4	0.0833333
	7	6	31	0.0833333
	7	5	27	0.0833333
	6	34	6	0.0833333	33
	6	23	13	0.0833333
	6	15	38	0.0833333	19
	6	14	0.583333	0.0833333
	6	13	7	0.0833333
	6	12	8	0.0833333
	6	4	3	0.0833333
	5	18	10	0.0833333	28
	5	12	1	0.0833333	57
	5	12	1	0.0833333	19
	5	10	93	0.0833333	27
	4	11	3	0.0833333
	4	3	25	0.0833333	52
	4	3	28	0.0833333	30
	4	0.583333	13	0.0833333
	3	64	17	0.0833333
	3	34	0.833333	0.0833333	47
	3	14	4	0.0833333	36
	3	12	44	0.0833333
	3	11	5	0.0833333
	3	10	3	0.0833333
	3	10	2	0.0833333
	2	28	15	0.0833333	12
	2	14	48	0.0833333	24
	2	8	28	0.0833333	34
	1	10	11	0.0833333	35
	0.833333	13	45	0.0833333	33
	0.75	7	8	0.0833333	40
	0.583333	22	19	0.0833333	22
	0.5	9	0.416667	0.0833333
	0.5	0.583333	14	0.0833333	10
	0.416667	13	29	0.0833333
	0.166667	15	8	0.0833333
	83	9	5	0.166667	31
	61	23	17	0.166667
	55	10	16	0.166667	15
	47	10	12	0.166667	27
	39	3	50	0.166667	25
	37	8	0.416667	0.166667
	32	4	14	0.166667	45
	28	8	18	0.166667
	26	18	14	0.166667
	25	1	11	0.166667	2
	24	15	9	0.166667	27
	23	7	17	0.166667
	22	10	15	0.166667	29
	22	6	6	0.166667	25
	18	13	17	0.166667	40
	17	22	10	0.166667	18
	17	12	10	0.166667	28
	16	2	19	0.166667
	16	0.666667	14	0.166667	6
	15	13	17	0.166667	18
	15	8	8	0.166667
	15	6	22	0.166667	19
	14	71	15	0.166667
	14	25	11	0.166667	7
	14	14	17	0.166667	55
	14	14	2	0.166667	46
	14	13	17	0.166667	29
	14	10	22	0.166667
	13	11	7	0.166667
	13	11	7	0.166667
	12	11	15	0.166667
	11	21	11	0.166667
	11	13	9	0.166667	60
	11	13	48	0.166667	27
	10	43	35	0.166667	34
	10	12	16	0.166667
	8	14	50	0.166667	29
	8	13	6	0.166667	29
	7	18	51	0.166667
	7	16	16	0.166667	7
	6	7	2	0.166667	29
	5	16	6	0.166667	54
	5	3	35	0.166667	35
	4	84	13	0.166667
	4	6	22	0.166667	45
	3	16	31	0.166667	34
	3	14	4	0.166667	16
	3	9	13	0.166667	36
	3	2	42	0.166667	43
	2	46	24	0.166667	32
	2	26	16	0.166667
	1	11	6	0.166667	38
	1	10	14	0.166667	26
	1	10	4	0.166667
	1	0.5	42	0.166667
	0.916667	10	0.75	0.166667
	0.833333	13	54	0.166667
	0.833333	1	35	0.166667
	0.75	9	62	0.166667	27
	0.666667	0.916667	33	0.166667
	0.583333	22	19	0.166667	21
	58	8	0.833333	0.25
	43	15	13	0.25
	28	14	21	0.25	39
	24	11	15	0.25	43
	23	30	16	0.25
	21	4	43	0.25
	20	11	12	0.25	17
	20	1	16	0.25	46
	20	0.25	11	0.25	22
	19	72	25	0.25	27
	19	12	11	0.25
	19	12	11	0.25
	19	2	8	0.25	1
	18	14	12	0.25
	17	66	22	0.25	24
	17	7	48	0.25	71
	17	5	15	0.25
	17	0.666667	10	0.25	52
	16	77	9	0.25	25
	16	3	20	0.25
	15	11	15	0.25	38
	15	7	21	0.25	1
	15	2	17	0.25	30
	14	34	13	0.25	20
	14	0.25	16	0.25
	13	47	14	0.25
	13	17	21	0.25
	12	28	6	0.25	32
	12	22	50	0.25	23
	12	15	1	0.25	31
	12	0.583333	8	0.25	32
	11	20	10	0.25
	11	19	14	0.25	27
	11	8	14	0.25	57
	11	6	62	0.25
	11	0.583333	2	0.25
	10	19	10	0.25	31
	10	9	15	0.25
	10	8	66	0.25
	9	14	6	0.25	48
	9	7	3	0.25	17
	9	6	5	0.25
	7	13	3	0.25	32
	7	11	7	0.25
	7	6	3	0.25
	7	5	28	0.25
	7	4	4	0.25
	6	19	1	0.25
	6	7	20	0.25	29
	5	16	1	0.25
	5	14	43	0.25	33
	5	12	0.75	0.25	52
	5	10	10	0.25	36
	5	7	50	0.25	25
	5	0.5	17	0.25
	4	10	13	0.25
	3	23	13	0.25	25
	3	9	11	0.25	33
	1	22	16	0.25
	0.583333	5	8	0.25	14
	0.416667	3	28	0.25	39
	0.166667	8	32	0.25	26
	70	8	30	0.333333	17
	61	0.333333	3	0.333333	23
	49	11	8	0.333333	0.416667
	38	13	0.416667	0.333333	36
	27	7	3	0.333333	67
	24	10	50	0.333333	12
	19	26	12	0.333333	22
	16	1	2	0.333333	48
	15	7	22	0.333333	9
	15	1	53	0.333333	22
	15	0.583333	8	0.333333	61
	11	13	10	0.333333	15
	10	19	10	0.333333	25
	8	5	4	0.333333
	7	52	3	0.333333
	7	11	4	0.333333	28
	7	8	14	0.333333
	6	4	3	0.333333
	5	32	14	0.333333	15
	5	16	14	0.333333	63
	5	12	5	0.333333
	4	14	4	0.333333	52
	4	12	68	0.333333	23
	3	55	17	0.333333
	3	12	19	0.333333
	1	23	5	0.333333	57
	1	12	0.833333	0.333333	26
	0.75	9	0.583333	0.333333
	52	11	64	0.416667	15
	31	1	11	0.416667
	22	6	17	0.416667
	18	3	14	0.416667	11
	17	8	9	0.416667	40
	15	12	18	0.416667	22
	15	0.5	12	0.416667	49
	14	0.583333	27	0.416667
	13	11	10	0.416667
	12	22	6	0.416667
	12	2	7	0.416667
	11	15	14	0.416667	26
	11	10	13	0.416667	51
	11	5	5	0.416667
	10	12	16	0.416667
	9	7	46	0.416667
	8	11	8	0.416667
	5	4	3	0.416667
	5	0.916667	22	0.416667
	4	15	0.583333	0.416667
	4	13	7	0.416667	36
	3	14	4	0.416667	27
	3	13	21	0.416667	52
	3	10	4	0.416667
	2	9	17	0.416667	27
	0.916667	56	28	0.416667
	0.75	7	3	0.416667	35
	0.666667	14	14	0.416667	28
	0.416667	5	18	0.416667	28
	25	13	15	0.5	17
	20	3	20	0.5	22
	19	12	9	0.5	36
	18	59	17	0.5	19
	17	0.666667	14	0.5	29
	16	0.333333	8	0.5	6
	15	5	3	0.5	32
	15	5	19	0.5	14
	14	35	13	0.5	24
	13	8	0.5	0.5
	12	10	2	0.5
	11	13	12	0.5	60
	11	10	14	0.5	0.583333
	9	17	11	0.5
	8	12	2	0.5	43
	7	8	26	0.5	17
	5	34	8	0.5	42
	3	27	0.333333	0.5
	2	25	16	0.5
	2	6	33	0.5	26
	1	10	71	0.5	17
	62	14	2	0.583333	43
	33	3	34	0.583333
	30	5	48	0.583333
	28	12	0.5	0.583333	22
	27	10	22	0.583333	10
	23	30	16	0.583333
	17	7	0.75	0.583333
	15	43	10	0.583333	25
	15	34	15	0.583333
	15	16	11	0.583333	12
	14	21	5	0.583333	19
	12	24	18	0.583333	20
	10	17	9	0.583333	40
	9	14	14	0.583333
	5	21	10	0.583333	66
	5	12	6	0.583333
	4	10	15	0.583333	25
	3	30	7	0.583333	53
	1	9	18	0.583333	1
	0.166667	15	8	0.583333
	52	12	26	0.666667
	20	1	16	0.666667	19
	14	13	12	0.666667
	14	13	11	0.666667
	13	24	6	0.666667
	13	12	16	0.666667	11
	13	12	16	0.666667
	12	17	12	0.666667	30
	11	6	6	0.666667
	11	5	56	0.666667
	8	5	10	0.666667	45
	7	5	8	0.666667	1
	4	21	65	0.666667	31
	3	10	21	0.666667	1
	3	8	3	0.666667	20
	1	9	55	0.666667	71
	0.916667	10	0.583333	0.666667	33
	0.833333	17	4	0.666667	31
	55	10	14	0.75	57
	50	10	9	0.75	26
	46	56	20	0.75
	30	14	22	0.75	57
	26	20	22	0.75	81
	19	13	11	0.75
	19	13	8	0.75
	18	12	10	0.75
	18	11	10	0.75
	17	3	2	0.75	61
	16	32	38	0.75
	15	2	12	0.75
	14	14	7	0.75	36
	9	64	34	0.75	28
	8	12	8	0.75
	5	2	4	0.75	22
	4	90	13	0.75
	3	6	10	0.75	27
	2	2	8	0.75	29
	0.5	9	40	0.75	18
	81	13	9	0.833333	8
	75	9	24	0.833333
	44	4	61	0.833333	12
	14	14	7	0.833333	20
	12	14	19	0.833333
	11	18	16	0.833333
	10	36	13	0.833333	41
	9	14	7	0.833333	21
	8	12	9	0.833333
	8	11	7	0.833333
	2	3	9	0.833333	34
	56	21	3	0.916667	24
	28	10	39	0.916667	21
	17	62	10	0.916667
	13	12	15	0.916667	15
	12	13	4	0.916667	45
	9	13	6	0.916667	17
	9	12	15	0.916667
	8	19	64	0.916667
	6	14	0.583333	0.916667
	2	37	21	0.916667	23
	0.916667	15	13	0.916667	55
	0.583333	14	12	0.916667	25
	74	14	3	1	44
	70	25	12	1
	52	5	18	1	30
	51	16	39	1	17
	42	20	13	1	42
	39	3	39	1	20
	38	18	30	1
	37	17	10	1	32
	32	1	11	1
	31	9	11	1	22
	24	4	11	1	26
	24	2	17	1	29
	24	0.666667	11	1	30
	23	2	17	1	28
	21	15	13	1
	21	7	22	1	22
	20	29	16	1
	20	12	4	1
	20	8	18	1	37
	19	14	6	1
	19	6	18	1	36
	18	13	21	1	31
	18	11	9	1
	18	1	10	1	56
	16	6	5	1	47
	15	26	34	1
	15	13	9	1	11
	15	12	18	1	21
	15	6	5	1	37
	14	47	8	1
	14	39	8	1	36
	14	31	13	1	43
	14	19	7	1	58
	14	15	7	1	0.75
	14	14	12	1
	14	7	21	1	32
	14	3	10	1	18
	13	57	9	1	28
	13	57	15	1
	13	17	12	1	20
	13	17	13	1	15
	13	13	6	1	24
	13	12	9	1
	13	11	16	1
	13	1	11	1
	12	15	13	1	44
	12	15	1	1	20
	12	4	29	1
	12	3	7	1	24
	12	0.833333	34	1	61
	11	19	10	1	45
	11	13	0.666667	1	25
	11	13	18	1
	11	12	42	1	26
	11	10	15	1
	10	17	6	1	52
	10	12	17	1
	9	12	15	1
	9	11	10	1	39
	9	9	33	1	24
	9	3	12	1	4
	8	12	7	1	34
	8	7	13	1	26
	8	0.666667	3	1	45
	7	22	6	1
	7	15	9	1	1
	7	14	40	1	4
	7	10	7	1
	7	5	3	1	43
	6	12	9	1
	6	11	11	1	48
	6	9	52	1	41
	6	3	17	1	24
	6	1	14	1
	5	20	13	1
	5	16	10	1	26
	5	6	16	1	53
	5	3	5	1	28
	5	0.75	13	1
	4	25	51	1	20
	4	18	42	1	27
	4	14	5	1	23
	4	11	5	1
	3	9	12	1
	3	3	3	1	29
	3	0.5	8	1	24
	3	0.416667	8	1	9
	1	7	9	1
	1	3	19	1	17
	0.916667	11	34	1
	0.916667	9	0.5	1	65
	0.833333	13	45	1
	0.833333	6	8	1	42
	0.75	13	40	1	27
	0.75	7	8	1	41
	0.75	7	3	1	36
	0.666667	21	42	1	62
	0.666667	1	0.416667	1	37
	0.5	11	0.416667	1	24
	0.416667	0.5	14	1	21
	0.333333	17	14	1
	0.0821918	14	81	1	12
	73	13	14	2	36
	62	10	13	2	34
	54	23	16	2
	49	17	14	2	28
	46	11	8	2	33
	42	18	12	2	33
	40	10	18	2	42
	33	10	4	2	69
	31	6	1	2	41
	30	0.583333	22	2
	27	26	11	2	25
	27	8	8	2	15
	27	5	23	2	45
	23	16	9	2
	22	14	11	2
	22	12	0.416667	2	24
	21	4	4	2
	20	8	8	2	24
	20	4	22	2	45
	20	2	11	2	25
	19	3	19	2	38
	18	10	0.5	2	48
	18	6	16	2	25
	18	0.833333	15	2	37
	16	27	34	2
	16	9	5	2	36
	16	3	20	2
	15	59	9	2
	15	41	19	2	25
	15	0.583333	12	2	34
	14	30	12	2	26
	14	13	3	2	47
	14	11	14	2	6
	14	2	16	2	6
	13	17	13	2	0.916667
	13	13	16	2	38
	13	12	17	2
	13	5	19	2	26
	13	3	8	2
	13	2	51	2	17
	12	58	28	2	43
	12	11	16	2	4
	12	10	2	2	21
	12	10	6	2
	12	0.583333	3	2
	11	48	7	2	12
	11	6	60	2
	11	6	6	2
	11	5	20	2	20
	10	47	1	2
	10	29	16	2	30
	10	24	2	2	20
	10	22	12	2	44
	10	16	7	2	29
	10	13	1	2	63
	10	10	0.666667	2	48
	10	8	21	2	49
	10	1	5	2	28
	9	44	0.75	2
	9	17	11	2
	9	17	10	2
	9	1	4	2	28
	9	1	4	2	27
	9	1	4	2	23
	8	5	14	2
	7	65	1	2	41
	7	51	3	2
	7	40	10	2	19
	7	15	9	2	64
	7	10	4	2	28
	7	7	5	2
	7	7	5	2
	6	47	12	2	37
	6	15	39	2	20
	6	14	0.666667	2
	6	7	14	2
	6	1	18	2
	5	10	7	2	52
	5	7	65	2	29
	5	2	45	2	49
	5	0.916667	14	2
	4	11	21	2	30
	4	11	5	2
	3	12	3	2	24
	3	9	12	2	45
	3	5	15	2	21
	2	30	11	2	21
	2	20	5	2	30
	1	39	15	2
	1	34	14	2
	1	31	14	2
	0.666667	22	19	2	24
	0.666667	1	32	2	27
	73	57	33	3	19
	56	20	11	3
	56	5	18	3	47
	51	17	15	3	65
	43	15	13	3
	37	1	11	3
	31	12	26	3	31
	25	19	11	3	14
	23	2	4	3	40
	22	15	13	3
	22	1	16	3	30
	21	28	12	3	22
	21	16	26	3	46
	21	16	12	3	34
	21	2	11	3	3
	20	14	9	3	43
	20	13	8	3
	20	0.916667	11	3	33
	19	19	19	3	38
	19	16	1	3	60
	19	14	12	3
	18	21	14	3
	18	13	6	3
	17	11	0.5	3	39
	17	7	30	3	52
	17	4	21	3
	16	18	60	3	29
	16	11	6	3	23
	16	10	23	3
	15	60	9	3
	15	24	29	3
	14	48	7	3	49
	14	48	47	3	27
	14	19	4	3	3
	14	15	7	3	37
	14	14	7	3	19
	14	13	12	3
	14	0.5	11	3	62
	13	11	4	3	31
	13	11	16	3
	13	5	12	3	26
	12	50	6	3	20
	12	16	12	3	29
	12	13	12	3	39
	11	31	5	3	17
	11	19	33	3	52
	11	19	10	3	40
	11	8	15	3	19
	10	19	4	3
	10	17	12	3	37
	9	16	4	3
	9	14	11	3	46
	9	10	27	3	0.333333
	9	6	10	3	26
	9	6	5	3
	8	19	0.166667	3
	8	16	74	3	25
	8	14	13	3	24
	8	13	8	3	25
	7	34	29	3	25
	7	15	1	3
	7	12	8	3	24
	7	5	18	3	20
	7	5	4	3
	7	1	15	3	26
	6	24	15	3	22
	6	17	6	3	5
	6	11	10	3	40
	6	8	22	3	39
	6	1	8	3	28
	6	0.666667	13	3	26
	5	26	9	3	23
	5	19	1	3
	5	14	1	3	33
	5	13	77	3
	5	11	7	3
	5	8	0.5	3	25
	4	10	7	3	51
	3	55	15	3
	3	22	6	3	49
	1	9	54	3	56
	1	8	20	3	33
	1	6	8	3	50
	1	0.916667	8	3	85
	80	7	8	4	39
	55	17	0.916667	4	46
	28	16	13	4	11
	27	11	17	4
	26	7	18	4
	23	15	13	4
	23	11	14	4	22
	23	8	4	4	32
	23	4	11	4	18
	22	1	16	4	25
	20	16	12	4	28
	19	0.5	2	4	55
	18	11	9	4
	18	7	16	4	26
	17	11	2	4
	17	8	5	4	75
	16	16	0.666667	4	36
	16	10	7	4	49
	16	10	23	4
	15	15	12	4
	15	8	9	4	25
	15	7	5	4	21
	15	7	23	4	17
	14	48	11	4	18
	14	31	20	4	58
	14	14	14	4	35
	14	12	3	4
	13	47	14	4
	13	24	19	4	43
	13	14	17	4	39
	13	12	10	4
	13	11	24	4	61
	13	2	20	4	1
	12	34	18	4	44
	12	13	13	4	16
	12	8	14	4	27
	12	0.583333	0.916667	4	16
	11	15	6	4	16
	11	5	0.333333	4	49
	11	0.583333	4	4	51
	10	56	7	4
	10	26	6	4	36
	10	7	16	4
	10	5	53	4	11
	9	15	4	4	0.5
	8	28	6	4
	8	16	19	4	33
	6	12	8	4	22
	5	17	22	4	14
	5	12	5	4	25
	5	4	12	4	25
	5	2	17	4	18
	4	15	5	4	28
	4	13	23	4	52
	4	12	10	4	28
	4	12	1	4	8
	4	11	18	4	21
	4	8	15	4	1
	3	11	0.75	4	21
	3	1	13	4	0.75
	2	15	63	4	52
	2	5	15	4	7
	2	1	17	4	46
	2	0.666667	0.75	4	34
	1	17	19	4	38
	1	10	2	4
	1	2	42	4
	0.75	14	13	4	65
	82	29	12	5	34
	65	0.666667	4	5	46
	42	5	17	5	43
	30	9	9	5	28
	25	3	19	5	56
	21	3	16	5	48
	19	64	10	5
	19	60	10	5	27
	18	52	16	5
	18	29	8	5	52
	17	18	18	5	36
	17	0.583333	13	5	53
	16	47	9	5	36
	16	33	39	5
	16	28	9	5	1
	16	1	2	5	57
	16	1	8	5	41
	15	48	11	5	29
	15	15	38	5	29
	15	14	4	5	24
	15	12	25	5	2
	15	3	14	5
	14	7	58	5	44
	14	4	30	5
	13	38	10	5	48
	13	35	28	5	33
	13	35	8	5
	13	16	9	5	21
	13	11	6	5
	13	5	20	5	19
	12	22	13	5
	12	13	3	5	19
	12	2	7	5
	10	18	11	5
	10	2	19	5
	9	4	29	5
	8	22	22	5	25
	8	14	12	5
	8	0.583333	2	5	68
	7	87	11	5	20
	7	15	0.916667	5
	7	14	9	5	47
	7	12	7	5	5
	7	10	10	5	29
	6	13	9	5	36
	6	12	3	5	30
	6	10	6	5
	6	0.5	14	5	3
	5	9	4	5
	5	8	80	5	28
	4	17	5	5	45
	4	13	22	5	51
	4	13	7	5	5
	4	8	36	5	8
	4	0.666667	15	5	39
	3	43	0.916667	5	47
	2	4	9	5	26
	1	13	53	5
	0.416667	13	13	5	54
	0.416667	3	14	5	5
	0.25	4	43	5
	75	2	12	6	51
	72	9	52	6	45
	68	16	22	6	29
	66	0.75	27	6
	56	5	10	6	28
	55	10	0.666667	6	28
	54	12	23	6	81
	53	12	10	6	0.416667
	50	14	17	6	36
	50	3	1	6	20
	35	73	13	6	39
	35	14	12	6	13
	31	26	60	6	59
	31	17	10	6	30
	24	14	12	6
	24	11	76	6	24
	24	8	6	6	23
	21	6	0.5	6	44
	20	14	8	6
	20	0.75	5	6	6
	19	4	4	6	21
	18	0.583333	38	6	26
	17	11	7	6	31
	17	9	61	6	51
	17	4	3	6	22
	17	2	14	6	31
	17	0.583333	16	6	62
	16	67	5	6	50
	16	13	11	6
	15	42	8	6	35
	15	23	3	6	26
	15	13	18	6	26
	14	9	1	6	36
	13	10	2	6	35
	13	2	42	6	14
	12	26	12	6	36
	12	21	12	6
	12	14	0.75	6	29
	12	2	15	6	47
	11	14	8	6	35
	10	25	13	6	17
	9	24	11	6	16
	8	22	22	6	28
	8	1	5	6	69
	7	21	15	6	19
	7	13	4	6	37
	7	1	4	6	69
	6	16	12	6	17
	6	3	26	6
	6	0.666667	13	6	56
	5	35	8	6	43
	5	10	57	6	24
	4	11	21	6	10
	4	8	49	6	0.0833333
	4	5	9	6	29
	4	4	4	6	34
	3	18	21	6	33
	3	12	3	6	24
	3	11	35	6	21
	2	11	33	6	2
	2	9	2	6
	1	16	4	6	0.916667
	0.75	5	21	6	26
	0.583333	5	13	6	25
	82	11	12	7	3
	50	18	12	7	35
	43	47	19	7
	40	13	13	7	52
	28	16	9	7	28
	28	9	24	7	30
	26	12	11	7	32
	23	7	17	7
	23	5	15	7	35
	21	13	2	7	64
	19	21	11	7	15
	19	18	0.666667	7	43
	18	4	4	7	26
	18	4	22	7
	15	54	13	7	2
	15	18	8	7	30
	15	15	7	7	17
	14	52	8	7	2
	13	53	6	7	44
	13	6	20	7	27
	13	5	15	7	26
	13	0.833333	0.0164384	7	34
	12	12	8	7	15
	12	11	4	7	43
	12	8	12	7	44
	11	17	23	7	29
	10	18	2	7	35
	10	18	11	7
	10	13	6	7	24
	9	22	52	7	3
	9	13	3	7	34
	9	10	8	7	19
	8	11	7	7
	8	9	1	7	27
	8	7	3	7	38
	8	3	25	7
	7	50	15	7	37
	7	43	3	7
	7	19	8	7	37
	7	13	4	7	20
	7	8	24	7	33
	6	4	41	7	8
	4	40	26	7	26
	4	1	13	7	0.333333
	3	43	15	7
	3	13	21	7	20
	3	6	11	7	27
	3	5	10	7	40
	3	5	10	7	25
	3	3	17	7	32
	2	10	17	7	33
	2	10	1	7
	1	12	11	7	60
	1	5	21	7	55
	1	3	19	7	17
	0.75	9	14	7	46
	0.416667	22	11	7
	85	11	0.583333	8	27
	75	6	31	8	27
	65	4	17	8	47
	35	4	8	8	14
	31	11	13	8	36
	26	8	20	8	54
	25	3	14	8	51
	22	15	0.583333	8	0.833333
	21	8	19	8	38
	21	7	1	8	28
	20	13	6	8	15
	18	21	14	8
	16	46	15	8
	16	10	14	8	8
	15	8	12	8	60
	15	8	45	8	29
	14	40	12	8	61
	14	13	12	8
	14	2	3	8	11
	13	37	23	8	73
	13	15	9	8	5
	13	13	16	8	21
	13	10	23	8	41
	12	12	13	8	44
	12	1	25	8	0.583333
	11	38	4	8	34
	11	20	43	8	30
	11	16	15	8	21
	11	14	8	8	37
	11	10	8	8
	11	5	1	8	15
	11	2	17	8	22
	11	1	5	8	34
	9	23	2	8	22
	9	16	4	8
	9	15	5	8	26
	9	6	9	8	42
	7	14	9	8	61
	7	3	15	8	47
	6	11	13	8
	6	0.75	18	8
	5	20	10	8	28
	5	15	9	8	25
	5	12	10	8	34
	4	15	13	8	36
	4	1	0.75	8
	3	83	25	8	12
	2	11	23	8	52
	2	4	9	8	15
	2	1	8	8	33
	1	14	56	8	45
	1	4	15	8	1
	0.666667	11	15	8	52
	0.583333	13	9	8	18
	0.0833333	0.833333	11	8	53
	63	8	30	9	54
	58	16	31	9	0.666667
	46	7	13	9	31
	45	9	11	9	36
	44	7	17	9	42
	36	9	7	9	47
	32	8	22	9	8
	25	11	0.833333	9	63
	24	7	17	9
	23	9	16	9	29
	22	9	15	9	42
	21	16	18	9	48
	19	24	4	9	68
	19	13	23	9	24
	19	9	14	9	0.916667
	19	6	18	9	37
	16	10	6	9	43
	16	2	15	9	29
	15	53	17	9	32
	15	4	19	9	0.416667
	14	0.333333	11	9	31
	13	56	11	9	59
	13	7	9	9	6
	13	1	11	9
	12	20	13	9
	12	14	6	9	25
	12	9	10	9	2
	12	3	14	9	16
	11	21	11	9	59
	11	13	9	9	48
	11	10	6	9
	10	22	6	9	28
	10	9	21	9	5
	9	16	2	9
	9	14	1	9	54
	9	6	9	9	6
	8	15	8	9	7
	7	43	3	9
	7	37	1	9	25
	7	22	17	9	24
	7	8	23	9	22
	7	0.416667	85	9	38
	6	10	6	9
	6	9	0.583333	9	51
	5	8	0.416667	9	37
	5	6	4	9	50
	5	3	2	9
	5	0.583333	3	9	50
	4	48	2	9	29
	4	33	26	9	18
	4	13	79	9	23
	3	7	0.5	9
	1	10	15	9	28
	0.666667	26	21	9	49
	0.583333	12	13	9	12
	0.583333	11	1	9	68
	0.583333	11	10	9	46
	0.416667	31	4	9	42
	0.416667	7	17	9	53
	0.416667	7	8	9	40
	0.333333	15	14	9	34
	80	2	14	10	8
	61	12	8	10	52
	60	9	24	10
	38	6	6	10	35
	37	4	10	10	48
	34	2	16	10	1
	31	10	10	10	15
	26	17	9	10
	26	16	14	10	10
	25	17	13	10	30
	23	3	2	10	23
	21	8	19	10	40
	19	17	0.25	10	38
	19	13	46	10	8
	19	11	18	10	28
	19	9	15	10
	18	40	39	10
	17	7	0.666667	10
	16	19	10	10	36
	16	14	10	10	46
	16	12	7	10
	16	2	19	10
	15	60	8	10	59
	15	33	17	10	22
	15	31	14	10
	15	11	16	10	38
	15	6	7	10	51
	14	15	15	10	57
	14	13	4	10	24
	13	37	47	10	22
	13	21	19	10	44
	13	8	25	10	32
	12	80	13	10	0.5
	12	39	9	10	12
	12	25	9	10	28
	12	18	2	10	43
	12	11	9	10
	12	0.416667	65	10	26
	11	21	11	10	15
	11	18	12	10
	10	16	8	10	22
	10	16	9	10
	10	10	54	10	19
	10	0.583333	13	10	19
	9	17	10	10	2
	9	13	4	10	21
	8	17	4	10	43
	8	7	41	10	3
	7	13	8	10	35
	6	21	15	10	56
	6	13	7	10
	5	27	5	10	27
	5	22	0.25	10	39
	5	12	6	10
	5	9	0.25	10	24
	5	7	13	10
	5	5	3	10
	5	5	0.75	10
	4	7	0.833333	10
	3	20	42	10	54
	3	20	4	10	26
	3	14	15	10	1
	2	14	26	10	36
	2	7	8	10	61
	1	5	25	10	42
	0.75	3	31	10	1
	0.666667	4	16	10	18
	0.5	18	15	10
	0.416667	10	1	10	39
	0.333333	25	12	10
	60	2	19	11	26
	57	21	11	11	61
	51	10	20	11	23
	42	10	3	11	54
	37	26	1	11	26
	34	19	10	11
	30	22	12	11	4
	30	11	4	11	13
	27	13	18	11	32
	23	16	19	11	28
	23	15	10	11	54
	20	13	8	11
	19	7	1	11
	17	66	0.916667	11	9
	17	24	12	11	30
	17	6	2	11	87
	16	3	2	11	21
	15	4	12	11	64
	14	38	15	11	59
	14	12	0.583333	11	12
	13	42	7	11	0.583333
	13	15	12	11	25
	13	13	5	11	22
	13	8	11	11	1
	13	7	5	11	29
	13	0.75	10	11	43
	11	14	11	11	31
	11	13	17	11
	11	12	0.833333	11	34
	11	10	14	11	40
	11	6	53	11	16
	11	4	12	11	17
	9	15	14	11
	9	1	4	11	15
	8	22	0.583333	11
	8	11	0.75	11	32
	8	4	7	11	24
	7	14	8	11	30
	7	13	10	11
	7	5	29	11
	6	37	0.666667	11
	6	18	12	11	41
	6	17	4	11
	6	0.5	14	11	0.416667
	5	50	12	11	31
	5	13	20	11
	5	0.583333	17	11
	4	5	13	11	23
	4	1	43	11	40
	2	12	0.5	11	1
	2	11	2	11	23
	2	6	11	11	0.666667
	2	1	9	11	27
	1	8	3	11	18
	0.666667	3	50	11	17
	0.583333	2	32	11	54
	0.416667	11	9	11	8
	47	39	13	12	51
	40	4	11	12	33
	38	4	9	12	46
	32	8	4	12	43
	31	6	4	12	26
	27	9	11	12	53
	27	8	18	12
	26	26	36	12	58
	25	15	3	12	1
	20	13	9	12	36
	18	2	35	12
	17	11	31	12	34
	16	33	37	12	21
	15	46	18	12	23
	15	0.833333	1	12	10
	15	0.666667	8	12	64
	14	0.583333	16	12
	13	22	14	12
	13	12	3	12	30
	13	6	11	12	42
	13	5	20	12	25
	12	11	6	12
	12	9	20	12
	12	6	28	12	42
	12	0.75	76	12	28
	12	0.583333	13	12	28
	11	21	18	12
	11	19	16	12
	11	13	17	12
	11	8	12	12	21
	10	23	13	12	51
	10	18	3	12	60
	10	15	13	12	56
	10	9	5	12
	9	15	6	12	32
	9	6	30	12	25
	9	3	3	12	1
	8	29	7	12
	8	11	27	12	51
	8	7	4	12
	7	22	13	12	50
	7	20	10	12	39
	7	3	51	12	50
	6	18	6	12	17
	6	14	4	12	25
	6	13	15	12	52
	6	4	42	12	57
	6	3	10	12	31
	5	9	4	12	50
	4	7	13	12	37
	4	4	8	12	10
	3	60	17	12
	2	9	4	12	29
	1	22	13	12	2
	1	7	5	12	40
	1	7	15	12	27
	0.75	12	19	12	16
	0.5	6	10	12	28
	71	63	24	13
	57	4	7	13	36
	46	9	12	13	21
	43	3	11	13	50
	38	19	22	13	30
	33	13	8	13	5
	29	57	11	13	51
	26	9	16	13	38
	25	7	2	13	27
	24	13	11	13	44
	22	17	14	13	29
	20	12	5	13
	20	8	23	13	28
	19	2	10	13	25
	18	59	16	13
	18	19	10	13	23
	18	13	19	13	56
	18	3	4	13
	16	46	7	13	29
	16	2	8	13	0.75
	15	5	26	13	10
	14	13	6	13	24
	14	4	11	13	20
	14	1	15	13	36
	13	65	10	13	6
	13	52	9	13	43
	13	30	9	13	42
	13	18	4	13	11
	13	17	9	13	22
	13	9	11	13	58
	13	5	19	13	15
	13	3	5	13	26
	13	2	59	13	23
	12	21	13	13
	12	12	1	13	16
	12	11	15	13	56
	12	10	2	13	20
	12	10	9	13
	12	4	14	13	20
	12	0.416667	9	13
	11	21	3	13	36
	11	18	15	13	27
	11	16	9	13	8
	11	13	17	13
	11	3	36	13	16
	11	0.25	54	13	15
	10	16	15	13
	10	14	43	13	19
	10	9	5	13
	10	6	35	13	27
	9	42	7	13
	9	22	3	13	30
	9	11	9	13	29
	9	8	42	13	35
	9	6	10	13	33
	8	22	1	13	26
	8	14	4	13	72
	8	8	9	13	2
	8	7	24	13	62
	8	3	3	13	1
	7	13	5	13	21
	7	6	18	13	32
	6	20	14	13	48
	6	4	42	13	39
	5	15	26	13	14
	4	9	12	13
	4	6	45	13	24
	3	13	4	13	32
	2	26	0.5	13	34
	2	0.916667	21	13	50
	1	7	17	13	23
	0.916667	2	13	13	58
	0.75	5	23	13	55
	0.75	5	23	13	28
	0.5	11	16	13	16
	94	4	62	14	14
	60	17	2	14	56
	58	15	20	14	50
	53	0.666667	67	14	55
	47	16	34	14	67
	37	7	12	14	29
	36	19	15	14	3
	32	18	4	14	16
	26	15	12	14
	22	1	16	14	21
	21	59	4	14	1
	21	17	10	14	22
	21	5	25	14	29
	20	8	26	14	6
	20	5	3	14	45
	19	5	55	14	42
	18	42	42	14
	18	28	13	14	26
	18	13	13	14	40
	18	6	11	14	43
	17	5	0.5	14	74
	16	18	8	14	31
	16	12	12	14	34
	15	54	9	14
	14	40	20	14	14
	13	56	10	14	46
	13	34	23	14	3
	13	26	6	14	49
	13	22	15	14	49
	13	5	0.416667	14	43
	13	2	14	14	39
	12	21	14	14
	12	4	13	14	10
	11	14	6	14	35
	10	30	4	14	28
	10	0.666667	4	14
	9	10	10	14	28
	9	5	16	14
	9	4	51	14	77
	8	14	25	14	54
	8	8	1	14	0.666667
	7	20	5	14
	7	14	12	14	15
	7	6	18	14	28
	7	5	5	14	36
	6	3	18	14	51
	6	3	3	14
	5	8	0.416667	14	37
	5	6	17	14	9
	4	30	8	14	39
	4	9	12	14
	4	8	12	14	49
	4	1	0.75	14
	4	0.416667	8	14	15
	3	11	0.583333	14	20
	1	13	4	14	3
	1	10	13	14	22
	1	2	11	14	30
	1	2	44	14
	1	2	38	14
	0.916667	12	11	14	25
	0.833333	2	36	14
	0.583333	17	9	14	16
	0.333333	5	0.666667	14	16
	0.166667	23	16	14	32
	67	8	14	15	34
	51	18	12	15	4
	50	45	13	15	38
	49	18	0.583333	15	51
	49	9	35	15	26
	48	6	21	15	51
	43	14	30	15	39
	42	10	19	15	39
	38	15	13	15	57
	37	11	4	15	22
	35	0.583333	1	15	26
	32	4	2	15	12
	30	20	4	15	4
	29	10	2	15	29
	28	12	81	15	0.416667
	28	3	12	15	32
	27	9	2	15	34
	26	3	14	15	26
	23	2	10	15	17
	22	2	11	15	5
	21	8	0.666667	15	22
	21	3	12	15	43
	19	7	25	15	36
	18	10	6	15	18
	18	8	9	15	25
	18	5	6	15	37
	17	15	10	15	20
	17	6	0.833333	15	26
	17	3	2	15	60
	16	19	9	15	59
	16	19	14	15	34
	16	5	0.333333	15	53
	15	69	18	15	20
	15	38	15	15
	15	18	9	15	27
	15	15	6	15	59
	15	10	23	15
	14	57	27	15	13
	14	14	17	15	26
	14	13	20	15
	14	8	12	15	13
	14	6	0.5	15	48
	13	23	13	15	27
	13	7	5	15	41
	13	2	15	15	47
	12	27	20	15
	12	13	13	15	50
	12	7	12	15	34
	12	7	7	15
	11	16	0.833333	15	33
	11	13	12	15	43
	11	8	19	15
	10	38	13	15	23
	10	16	8	15	24
	10	6	8	15	29
	10	1	5	15	3
	9	23	0.916667	15	52
	9	15	4	15	61
	9	7	5	15	36
	9	0.666667	7	15	23
	8	17	11	15	60
	8	14	6	15	21
	7	15	3	15	61
	6	20	46	15	0.333333
	6	16	0.333333	15	27
	6	15	65	15	16
	5	13	70	15	26
	4	18	48	15	33
	3	27	0.75	15	35
	3	26	73	15
	3	13	4	15	35
	3	10	34	15	37
	3	8	3	15	26
	3	5	13	15	4
	2	10	8	15	35
	1	10	68	15	17
	1	7	15	15	23
	0.833333	14	14	15	33
	0.333333	26	18	15	35
	0.333333	8	13	15	44
	70	11	9	16	42
	62	9	4	16	45
	56	18	15	16	31
	50	16	66	16	21
	49	9	15	16
	46	11	27	16	21
	43	9	29	16	30
	38	18	2	16	8
	24	11	10	16	9
	24	10	29	16	34
	22	18	1	16	23
	22	10	62	16	50
	20	13	0.583333	16	8
	18	2	3	16	38
	17	14	22	16	21
	17	12	10	16	7
	17	9	4	16	38
	17	5	15	16
	16	9	86	16	32
	16	4	51	16	57
	15	4	2	16	29
	14	16	15	16	48
	14	6	0.75	16	30
	14	0.666667	37	16	18
	13	52	20	16	46
	13	4	5	16	34
	13	0.833333	0.416667	16	0.5
	12	26	11	16	15
	12	21	9	16	22
	12	13	3	16	22
	12	11	3	16	36
	12	8	2	16	26
	12	7	10	16	37
	12	1	6	16
	11	20	0.916667	16	28
	11	17	0.416667	16	34
	11	12	41	16	25
	11	2	15	16	20
	11	0.5	17	16	40
	10	30	1	16	20
	10	18	12	16
	10	8	19	16
	10	7	26	16	19
	10	7	10	16	11
	9	57	15	16	14
	9	17	14	16	27
	9	16	1	16	27
	9	7	0.666667	16	3
	8	41	7	16
	8	16	10	16	18
	8	2	1	16	25
	8	0.916667	3	16	21
	6	45	17	16	26
	6	17	4	16
	6	11	1	16	33
	6	7	19	16	25
	6	3	35	16	21
	6	0.5	4	16	19
	5	30	14	16	33
	5	7	18	16	17
	4	28	0.5	16	4
	4	15	0.916667	16
	4	9	65	16	58
	4	5	14	16	30
	3	37	0.5	16	44
	3	17	66	16	27
	3	4	28	16	43
	2	28	20	16	39
	2	22	18	16	8
	2	15	83	16	56
	2	3	13	16	31
	0.833333	3	0.416667	16	18
	0.75	12	0.75	16	25
	0.666667	15	15	16	72
	0.5	72	6	16	54
	0.333333	62	43	16	30
	0.333333	5	13	16	59
	72	35	14	17	28
	68	9	32	17	43
	64	15	26	17	55
	58	14	1	17	21
	56	0	14	17	70
	50	9	40	17	31
	50	5	20	17	16
	46	13	7	17	24
	41	29	3	17	53
	33	15	10	17
	32	16	13	17	23
	31	10	9	17	21
	29	3	10	17	46
	28	10	15	17	4
	27	5	11	17	41
	27	2	0.75	17	57
	24	16	13	17	53
	24	8	4	17	33
	24	4	11	17	23
	23	7	4	17	30
	23	6	10	17	3
	18	29	14	17	32
	18	20	14	17
	18	6	16	17
	18	3	0.75	17	35
	18	0.5	3	17	48
	17	13	12	17
	16	45	19	17	23
	16	6	23	17	23
	15	8	7	17	49
	15	8	1	17	29
	15	8	8	17	20
	14	13	20	17	21
	14	2	10	17	16
	13	32	7	17	42
	13	19	15	17	59
	13	12	17	17
	13	3	7	17	44
	13	2	14	17	28
	12	15	14	17	45
	12	12	20	17	35
	12	10	9	17
	12	10	9	17
	12	1	48	17	6
	12	0.5	14	17	20
	11	35	2	17	51
	11	15	8	17	40
	11	12	2	17	41
	11	11	23	17	25
	11	3	11	17	64
	11	2	7	17	45
	10	79	22	17	11
	10	14	1	17	4
	10	14	4	17	2
	10	11	10	17	37
	9	14	9	17	54
	9	13	9	17	18
	8	26	0.333333	17	26
	8	13	11	17
	8	11	13	17	0.166667
	8	8	50	17	34
	8	8	30	17	29
	8	6	5	17	40
	8	0.666667	18	17
	7	21	5	17
	7	17	47	17	37
	7	8	14	17
	7	2	18	17	24
	6	3	6	17	50
	5	75	28	17	35
	5	22	7	17	17
	5	17	1	17	24
	5	12	29	17	25
	5	5	20	17	18
	5	2	0.5	17	47
	4	14	39	17	22
	4	9	7	17	43
	4	3	8	17	32
	3	17	17	17	19
	3	16	0.5	17	42
	3	15	5	17	34
	3	11	39	17	20
	3	6	12	17	59
	3	4	18	17	33
	2	15	58	17	24
	2	14	28	17	21
	2	5	20	17	37
	2	5	12	17	2
	1	12	2	17	76
	1	11	1	17	64
	1	7	3	17	35
	1	0.75	20	17	32
	0.75	14	15	17	29
	0.666667	12	11	17	23
	0.583333	1	13	17	9
	0.5	5	12	17	19
	0.416667	0.833333	33	17
	0.333333	22	3	17	38
	63	12	9	18	22
	59	0.916667	9	18	34
	58	14	7	18
	58	10	5	18	45
	49	17	14	18	51
	48	1	7	18	1
	42	11	24	18	19
	35	11	23	18	63
	34	17	8	18	16
	27	11	10	18	18
	26	5	11	18	30
	25	21	3	18	22
	24	2	17	18	34
	21	21	1	18	9
[truncated: 17,621 more rows]
