# Supplementary material for: Asynchronicity of endemic and emerging mosquito-borne disease outbreaks in the Dominican Republic
Source: Nat Commun. 2021 Jan 8;12:151. doi: 10.1038/s41467-020-20391-x (PMC7794562; doi:10.1038/s41467-020-20391-x)
Supplement: Supplementary file 4 — Source Data [file 41467_2020_20391_MOESM4_ESM.zip › Source_Data/IndexP/MTS-P-week.csv]

	week	indexP
1	2011-12-26	1.47694736450073
2	2012-01-02	1.08431529093887
3	2012-01-09	1.08870558492408
4	2012-01-16	0.945241825727768
5	2012-01-23	1.01107140427988
6	2012-01-30	1.11805174513622
7	2012-02-06	1.32574370246022
8	2012-02-13	0.934742920809141
9	2012-02-20	1.17172761717207
10	2012-02-27	1.31116887049424
11	2012-03-05	1.15741065015578
12	2012-03-12	1.1309697480653
13	2012-03-19	1.24916199436383
14	2012-03-26	1.62964289659756
15	2012-04-02	1.61892540966703
16	2012-04-09	1.36666083248504
17	2012-04-16	1.10061581830419
18	2012-04-23	1.9859897607174
19	2012-04-30	1.59232157912523
20	2012-05-07	1.76365478150991
21	2012-05-14	1.84867391263995
22	2012-05-21	1.74314563530611
23	2012-05-28	1.97149077611414
24	2012-06-04	1.6776470140316
25	2012-06-11	1.76096229762941
26	2012-06-18	2.01365937699159
27	2012-06-25	1.69906541681223
28	2012-07-02	1.8752886304034
29	2012-07-09	1.92438183420074
30	2012-07-16	2.188339999824
31	2012-07-23	1.65679406563003
32	2012-07-30	1.54495899767239
33	2012-08-06	1.68816670402878
34	2012-08-13	1.45790089468073
35	2012-08-20	1.48265086553492
36	2012-08-27	1.49282468582312
37	2012-09-03	1.45469750997852
38	2012-09-10	1.24239293133712
39	2012-09-17	1.04232099835029
40	2012-09-24	1.4038847305049
41	2012-10-01	1.42085691268427
42	2012-10-08	1.48746654225294
43	2012-10-15	1.61166470243745
44	2012-10-22	1.68790913204099
45	2012-10-29	1.56099731026881
46	2012-11-05	1.54792094294531
47	2012-11-12	1.61147485040193
48	2012-11-19	1.4997084425911
49	2012-11-26	1.50186482507601
50	2012-12-03	1.17482564569678
51	2012-12-10	1.26300172659411
52	2012-12-17	1.17600257615569
53	2012-12-24	1.28751035087464
54	2012-12-31	1.23839365191814
55	2013-01-07	1.10490329693182
56	2013-01-14	1.05760837903621
57	2013-01-21	1.33481760535005
58	2013-01-28	1.06369422213592
59	2013-02-04	1.15630103144973
60	2013-02-11	1.04056180750582
61	2013-02-18	1.0797567434151
62	2013-02-25	1.16760528677429
63	2013-03-04	0.661725222594138
64	2013-03-11	0.780906340417366
65	2013-03-18	1.3472370559297
66	2013-03-25	1.14076498980607
67	2013-04-01	1.47867395549959
68	2013-04-08	1.46254669182178
69	2013-04-15	1.24066122504858
70	2013-04-22	1.08384142669564
71	2013-04-29	1.38002216162646
72	2013-05-06	1.52357942817842
73	2013-05-13	1.44421204771688
74	2013-05-20	1.64313316024806
75	2013-05-27	2.04815857132915
76	2013-06-03	1.83277835307641
77	2013-06-10	2.29566856348688
78	2013-06-17	1.33109463743399
79	2013-06-24	1.48770502126252
80	2013-07-01	1.38840454515753
81	2013-07-08	1.3471892493553
82	2013-07-15	1.2587233722925
83	2013-07-22	1.27692228369466
84	2013-07-29	1.20168396078288
85	2013-08-05	1.25843742287182
86	2013-08-12	1.31717948872669
87	2013-08-19	1.425326443456
88	2013-08-26	1.36222707322674
89	2013-09-02	1.43685927915925
90	2013-09-09	1.29939349489328
91	2013-09-16	1.18820460572485
92	2013-09-23	1.08672944609197
93	2013-09-30	1.33671061426131
94	2013-10-07	1.24429826584417
95	2013-10-14	1.20244633729886
96	2013-10-21	1.34613848948307
97	2013-10-28	1.41477642511466
98	2013-11-04	1.30787778963361
99	2013-11-11	1.27960352483575
100	2013-11-18	1.01819299973394
101	2013-11-25	1.05063313603191
102	2013-12-02	1.0983645898534
103	2013-12-09	1.31014027048646
104	2013-12-16	1.23927958894584
105	2013-12-23	1.2331295841069
106	2013-12-30	1.2259845110219
107	2014-01-06	1.21028956720038
108	2014-01-13	0.97321670217616
109	2014-01-20	1.12345828420804
110	2014-01-27	1.16817469336815
111	2014-02-03	1.27007474580588
112	2014-02-10	1.15307662653169
113	2014-02-17	1.06318640846359
114	2014-02-24	1.01971412702253
115	2014-03-03	0.926947581255016
116	2014-03-10	1.06025862418564
117	2014-03-17	1.08264520913577
118	2014-03-24	1.22638576408754
119	2014-03-31	1.08579437704886
120	2014-04-07	1.15538170952712
121	2014-04-14	1.19020505263208
122	2014-04-21	1.43037465451731
123	2014-04-28	1.32244678648891
124	2014-05-05	1.35789566339587
125	2014-05-12	1.40588005178718
126	2014-05-19	1.59635497678475
127	2014-05-26	1.55443881842914
128	2014-06-02	1.70867643455637
129	2014-06-09	1.48698056076788
130	2014-06-16	1.55752075663864
131	2014-06-23	1.39962929654972
132	2014-06-30	1.51245910704292
133	2014-07-07	1.57813025915095
134	2014-07-14	1.58059062221894
135	2014-07-21	1.41005637993092
136	2014-07-28	1.52263462527686
137	2014-08-04	1.65369619804896
138	2014-08-11	1.34183459476547
139	2014-08-18	1.20882236386179
140	2014-08-25	1.14172882612978
141	2014-09-01	1.16022032862174
142	2014-09-08	1.12551252157226
143	2014-09-15	1.09944195547897
144	2014-09-22	1.25707512103346
145	2014-09-29	1.080922750791
146	2014-10-06	1.08134368144397
147	2014-10-13	1.1350381569116
148	2014-10-20	1.08198084085122
149	2014-10-27	1.23071131531774
150	2014-11-03	1.08232406525229
151	2014-11-10	1.14578691002918
152	2014-11-17	1.12803898197635
153	2014-11-24	1.03360509598383
154	2014-12-01	1.016626287877
155	2014-12-08	0.888419185711096
156	2014-12-15	0.767987346469526
157	2014-12-22	0.948690260238884
158	2014-12-29	1.02420357953977
159	2015-01-05	0.96459350319536
160	2015-01-12	0.981826886952265
161	2015-01-19	0.869300653532664
162	2015-01-26	0.896909754815284
163	2015-02-02	0.948027031587073
164	2015-02-09	0.788053003433086
165	2015-02-16	0.923800862463144
166	2015-02-23	1.10064386156511
167	2015-03-02	1.12121972778868
168	2015-03-09	1.15510577953794
169	2015-03-16	1.07995385180227
170	2015-03-23	1.2849701158301
171	2015-03-30	1.02917923539321
172	2015-04-06	1.34595100935396
173	2015-04-13	1.2673262683421
174	2015-04-20	1.35578166361917
175	2015-04-27	1.26241909262377
176	2015-05-04	1.66188386140483
177	2015-05-11	1.96867797407194
178	2015-05-18	1.76639647424296
179	2015-05-25	1.67569675235486
180	2015-06-01	1.9404241774187
181	2015-06-08	1.68886398231804
182	2015-06-15	1.8443940844871
183	2015-06-22	1.7752516759901
184	2015-06-29	1.91744717509731
185	2015-07-06	1.82069368115127
186	2015-07-13	1.57946213373726
187	2015-07-20	1.54473764696674
188	2015-07-27	1.36152494410322
189	2015-08-03	1.5209046503911
190	2015-08-10	1.42979407805575
191	2015-08-17	1.3895385598913
192	2015-08-24	1.32102157040936
193	2015-08-31	1.09612710193408
194	2015-09-07	1.095664522413
195	2015-09-14	1.33519774257323
196	2015-09-21	1.15371741353324
197	2015-09-28	0.683973676865565
198	2015-10-05	1.25066075405278
199	2015-10-12	1.30084731767734
200	2015-10-19	1.36070648648353
201	2015-10-26	1.3285936888682
202	2015-11-02	1.61677355274675
203	2015-11-09	1.52434669510192
204	2015-11-16	1.34061583450864
205	2015-11-23	1.22286856366
206	2015-11-30	1.62321929985593
207	2015-12-07	1.4721547633204
208	2015-12-14	1.45008053901498
209	2015-12-21	1.30095427916104
210	2015-12-28	1.26395698777229
211	2016-01-04	1.11007769157735
212	2016-01-11	1.06976289025692
213	2016-01-18	1.21512177751531
214	2016-01-25	1.16398636334003
215	2016-02-01	1.07570021803769
216	2016-02-08	1.28085899658465
217	2016-02-15	1.11541922756341
218	2016-02-22	1.40836110541867
219	2016-02-29	1.41709264216383
220	2016-03-07	1.11538574282878
221	2016-03-14	1.50441734227945
222	2016-03-21	1.55026634643023
223	2016-03-28	1.57809998484829
224	2016-04-04	1.66107210643779
225	2016-04-11	1.48026508982503
226	2016-04-18	1.51558697444145
227	2016-04-25	1.73386613277044
228	2016-05-02	1.66042449691757
229	2016-05-09	1.70290692058455
230	2016-05-16	1.54835810009079
231	2016-05-23	1.43990538033613
232	2016-05-30	1.35871086581391
233	2016-06-06	1.16076533102818
234	2016-06-13	1.03085522073955
235	2016-06-20	1.15056859266705
236	2016-06-27	1.24475202238811
237	2016-07-04	1.17790251391004
238	2016-07-11	1.19761304130052
239	2016-07-18	1.25878430450768
240	2016-07-25	1.44704155001714
241	2016-08-01	1.45808295109418
242	2016-08-08	1.29395775693234
243	2016-08-15	1.2270736648528
244	2016-08-22	1.40391193883762
245	2016-08-29	1.18186095464238
246	2016-09-05	1.07198775862829
247	2016-09-12	0.905625169016879
248	2016-09-19	1.0186317815839
249	2016-09-26	1.0917872437905
250	2016-10-03	1.14410971821577
251	2016-10-10	1.09665572730293
252	2016-10-17	1.066745892925
253	2016-10-24	1.12257575117991
254	2016-10-31	1.08681071459862
255	2016-11-07	1.19746680503563
256	2016-11-14	0.930650602929705
257	2016-11-21	0.815554750315175
258	2016-11-28	0.942324099310548
259	2016-12-05	0.806561929480943
260	2016-12-12	0.90231357876972
261	2016-12-19	0.832152900187161
262	2016-12-26	0.785403715024716
263	2017-01-02	0.813579300711931
264	2017-01-09	0.53901728084931
265	2017-01-16	0.452175259764867
266	2017-01-23	0.664309770948313
267	2017-01-30	0.940544917947359
268	2017-02-06	1.03332768008345
269	2017-02-13	0.928804799285977
270	2017-02-20	1.11507829889867
271	2017-02-27	1.33915380531893
272	2017-03-06	0.851446099146381
273	2017-03-13	1.10535949276265
274	2017-03-20	1.21640804175667
275	2017-03-27	0.989586974653887
276	2017-04-03	0.752906665110993
277	2017-04-10	0.61765768258261
278	2017-04-17	0.690243790291295
279	2017-04-24	0.939523410752588
280	2017-05-01	0.836934925784421
281	2017-05-08	0.717816552088744
282	2017-05-15	1.1093179384758
283	2017-05-22	0.932068291845434
284	2017-05-29	0.890400860638583
285	2017-06-05	0.697805270584716
286	2017-06-12	0.887663796914022
287	2017-06-19	0.896480214439456
288	2017-06-26	0.968401957098619
289	2017-07-03	1.05045278575456
290	2017-07-10	1.05943676070417
291	2017-07-17	1.03163663202429
292	2017-07-24	1.03017615540661
293	2017-07-31	1.16275560890043
294	2017-08-07	1.03874615658848
295	2017-08-14	1.19990228782337
296	2017-08-21	1.12420997478861
297	2017-08-28	1.05759964103815
298	2017-09-04	1.12758990550377
299	2017-09-11	1.03768932701349
300	2017-09-18	0.991725987009295
301	2017-09-25	0.99583092492343
302	2017-10-02	1.03177233892141
303	2017-10-09	1.05829510967986
304	2017-10-16	1.03576704667243
305	2017-10-23	0.995129425734604
306	2017-10-30	1.03161066187993
307	2017-11-06	1.04972456721987
308	2017-11-13	1.14209997823731
309	2017-11-20	0.990248757841275
310	2017-11-27	0.88210978815764
311	2017-12-04	0.846942706254555
312	2017-12-11	0.711109119550979
313	2017-12-18	0.706770202075938
314	2017-12-25	0.779680948755267
315	2018-01-01	0.973219062460856
316	2018-01-08	0.770532625094608
317	2018-01-15	0.817790438738831
318	2018-01-22	0.796518511728604
319	2018-01-29	0.576635819890305
320	2018-02-05	0.82156208614
321	2018-02-12	0.620996428913305
322	2018-02-19	0.562083855046347
323	2018-02-26	0.444378873301843
324	2018-03-05	0.620872775347126
325	2018-03-12	0.858760600569502
326	2018-03-19	0.686649955390263
327	2018-03-26	0.495061707038834
328	2018-04-02	0.833251942639118
329	2018-04-09	0.831321196245357
330	2018-04-16	0.899505557957239
331	2018-04-23	0.907350449372653
332	2018-04-30	1.19581626216411
333	2018-05-07	1.11125928349637
334	2018-05-14	1.18449675080588
335	2018-05-21	0.931749312534659
336	2018-05-28	1.0449013095186
337	2018-06-04	1.05294555406547
338	2018-06-11	1.05898901500182
339	2018-06-18	1.08698702516549
340	2018-06-25	1.04271976601837
341	2018-07-02	1.11663907751447
342	2018-07-09	1.41900909048434
343	2018-07-16	1.31268442163965
344	2018-07-23	1.29493064533241
345	2018-07-30	1.24462246577389
346	2018-08-06	1.33198486297852
347	2018-08-13	1.28332463087116
348	2018-08-20	1.32989719166028
349	2018-08-27	1.53106451288602
350	2018-09-03	1.1040811782763
351	2018-09-10	1.29532989490594
352	2018-09-17	1.26090771379194
353	2018-09-24	1.25895055663228
354	2018-10-01	1.20098031695485
355	2018-10-08	1.02685793952136
356	2018-10-15	1.10500119165467
357	2018-10-22	0.975695373036543
358	2018-10-29	0.864856139552541
359	2018-11-05	1.13742763859779
360	2018-11-12	1.0311132315117
361	2018-11-19	0.919642065866773
362	2018-11-26	0.851695567412491
363	2018-12-03	0.81258168363461
364	2018-12-10	0.807292252692581
365	2018-12-17	0.738308442467348
366	2018-12-24	0.762154373724468
367	2018-12-31	1.00515696119955
