# Supplementary material for: Asynchronicity of endemic and emerging mosquito-borne disease outbreaks in the Dominican Republic
Source: Nat Commun. 2021 Jan 8;12:151. doi: 10.1038/s41467-020-20391-x (PMC7794562; doi:10.1038/s41467-020-20391-x)
Supplement: Supplementary file 4 — Source Data [file 41467_2020_20391_MOESM4_ESM.zip › Source_Data/IndexP/MN-P-week.csv]

	week	indexP
1	2011-12-26	1.06691227777967
2	2012-01-02	0.862625109800489
3	2012-01-09	0.98867151498714
4	2012-01-16	0.887623389826337
5	2012-01-23	0.831398345367955
6	2012-01-30	0.942118076530088
7	2012-02-06	0.961602527946817
8	2012-02-13	0.77013385015546
9	2012-02-20	0.80541239728244
10	2012-02-27	0.916743686401263
11	2012-03-05	0.85783831261415
12	2012-03-12	0.834853922451477
13	2012-03-19	0.934506411016365
14	2012-03-26	1.14363388200315
15	2012-04-02	1.18630773606454
16	2012-04-09	1.03213475134318
17	2012-04-16	0.914467347590562
18	2012-04-23	1.47166677911294
19	2012-04-30	1.32619736761795
20	2012-05-07	1.34853369152035
21	2012-05-14	1.2215470226375
22	2012-05-21	1.2744676989521
23	2012-05-28	1.27936396749978
24	2012-06-04	1.19862099597418
25	2012-06-11	1.38640294568699
26	2012-06-18	1.42670739751124
27	2012-06-25	1.19195276781992
28	2012-07-02	1.44617725997013
29	2012-07-09	1.32369031088052
30	2012-07-16	1.53129658503093
31	2012-07-23	1.38007774975539
32	2012-07-30	1.661061630339
33	2012-08-06	1.61163873164561
34	2012-08-13	1.53792820125637
35	2012-08-20	1.60995345820838
36	2012-08-27	1.44299678001818
37	2012-09-03	1.53553475217415
38	2012-09-10	1.56506514521156
39	2012-09-17	1.46340844510599
40	2012-09-24	1.44943531223099
41	2012-10-01	1.62548948452886
42	2012-10-08	1.45615882733467
43	2012-10-15	1.37593364111211
44	2012-10-22	1.25244153259378
45	2012-10-29	1.31591266395577
46	2012-11-05	1.08497042478345
47	2012-11-12	1.22992992074853
48	2012-11-19	1.13491941876632
49	2012-11-26	1.17673040190381
50	2012-12-03	1.35084571900277
51	2012-12-10	1.15732978046155
52	2012-12-17	1.17435511873215
53	2012-12-24	1.2184890110467
54	2012-12-31	0.960805716360374
55	2013-01-07	1.03858714875742
56	2013-01-14	0.833660882838569
57	2013-01-21	0.763704927604586
58	2013-01-28	0.772200524477628
59	2013-02-04	0.774664857518601
60	2013-02-11	0.564071809729672
61	2013-02-18	0.569161276586896
62	2013-02-25	0.553497733768607
63	2013-03-04	0.442178104509795
64	2013-03-11	0.42765049308255
65	2013-03-18	1.01496739838643
66	2013-03-25	0.968445755762945
67	2013-04-01	0.958779570804712
68	2013-04-08	1.00806041707094
69	2013-04-15	0.850811628501377
70	2013-04-22	0.824107936989211
71	2013-04-29	1.14591107156684
72	2013-05-06	1.20996079344597
73	2013-05-13	0.996582738402326
74	2013-05-20	0.914463930116403
75	2013-05-27	0.90440737455541
76	2013-06-03	0.863145728710774
77	2013-06-10	1.63041143797572
78	2013-06-17	1.3687302231477
79	2013-06-24	1.42099103342496
80	2013-07-01	1.39886294247737
81	2013-07-08	1.44430723455337
82	2013-07-15	1.47329577819064
83	2013-07-22	1.41137706267881
84	2013-07-29	1.37609743125398
85	2013-08-05	1.42161372928326
86	2013-08-12	1.53432293168744
87	2013-08-19	1.62160611477897
88	2013-08-26	1.40456393171543
89	2013-09-02	1.55948139914958
90	2013-09-09	1.27829999051567
91	2013-09-16	1.55698204491144
92	2013-09-23	1.15603775868539
93	2013-09-30	0.993112678059741
94	2013-10-07	1.13980119958163
95	2013-10-14	0.925652047358321
96	2013-10-21	1.32604317259523
97	2013-10-28	1.32326249933482
98	2013-11-04	1.138588659771
99	2013-11-11	0.974274774321335
100	2013-11-18	1.08630857999899
101	2013-11-25	1.02046588665004
102	2013-12-02	0.969561325367664
103	2013-12-09	1.24265681419167
104	2013-12-16	1.08352104399575
105	2013-12-23	0.763673439147708
106	2013-12-30	0.644133572945389
107	2014-01-06	0.637959920501872
108	2014-01-13	0.532465727388803
109	2014-01-20	0.589309336027652
110	2014-01-27	0.40412781234968
111	2014-02-03	0.631398796139246
112	2014-02-10	0.645607017859827
113	2014-02-17	0.960691187746093
114	2014-02-24	0.768679982341448
115	2014-03-03	0.861590960251423
116	2014-03-10	0.869783518530578
117	2014-03-17	0.727317970485792
118	2014-03-24	0.644880718923037
119	2014-03-31	0.618572362930118
120	2014-04-07	0.555353970921063
121	2014-04-14	0.517009987422501
122	2014-04-21	0.786424936984632
123	2014-04-28	0.75408813249403
124	2014-05-05	0.682744288352643
125	2014-05-12	0.798607912111721
126	2014-05-19	1.09635060585549
127	2014-05-26	0.693515692818784
128	2014-06-02	0.798559666576892
129	2014-06-09	0.942971758481571
130	2014-06-16	0.860908654052473
131	2014-06-23	1.46746225829891
132	2014-06-30	1.36485128861629
133	2014-07-07	1.39041951616402
134	2014-07-14	1.06443536961936
135	2014-07-21	1.32043687533009
136	2014-07-28	1.27417368270161
137	2014-08-04	1.33587468955953
138	2014-08-11	1.42452005178823
139	2014-08-18	1.51818308335672
140	2014-08-25	1.52326469103822
141	2014-09-01	1.56974829980181
142	2014-09-08	1.38180045037676
143	2014-09-15	1.4405439844139
144	2014-09-22	1.65910047102806
145	2014-09-29	1.32736300154714
146	2014-10-06	1.238854267461
147	2014-10-13	1.42393265574992
148	2014-10-20	1.42271390496007
149	2014-10-27	1.59653230729444
150	2014-11-03	1.38593759714055
151	2014-11-10	1.47919949823717
152	2014-11-17	1.42820393349796
153	2014-11-24	1.34401918252201
154	2014-12-01	1.19847610860503
155	2014-12-08	1.11471922625727
156	2014-12-15	1.09302698895996
157	2014-12-22	1.02098151836763
158	2014-12-29	0.966043756488068
159	2015-01-05	1.05881037668297
160	2015-01-12	1.14530548188543
161	2015-01-19	0.919971670477905
162	2015-01-26	1.03247492564054
163	2015-02-02	0.957487181115287
164	2015-02-09	0.868251784262915
165	2015-02-16	1.05548983701424
166	2015-02-23	0.97973813327916
167	2015-03-02	0.912546831293848
168	2015-03-09	1.00729021565568
169	2015-03-16	0.904727647949689
170	2015-03-23	1.00436123921621
171	2015-03-30	0.887731318443171
172	2015-04-06	0.531446265377344
173	2015-04-13	0.412063165996095
174	2015-04-20	0.509525356479992
175	2015-04-27	0.875423652387106
176	2015-05-04	0.939812367079127
177	2015-05-11	1.05556993845729
178	2015-05-18	1.21967691116469
179	2015-05-25	1.15183319845483
180	2015-06-01	1.25452778043993
181	2015-06-08	1.21432820194839
182	2015-06-15	1.16156589670478
183	2015-06-22	1.19026286748768
184	2015-06-29	1.21846241195262
185	2015-07-06	1.12856804286063
186	2015-07-13	1.17101967124594
187	2015-07-20	1.14708462239276
188	2015-07-27	1.16468602129151
189	2015-08-03	1.17640339379342
190	2015-08-10	1.13208068348273
191	2015-08-17	1.07998695171255
192	2015-08-24	1.27802031165735
193	2015-08-31	1.29308948688698
194	2015-09-07	1.27412981652848
195	2015-09-14	1.27571836195862
196	2015-09-21	1.30937668392734
197	2015-09-28	1.13965475591317
198	2015-10-05	1.28300499820419
199	2015-10-12	1.2645198113977
200	2015-10-19	1.35244667838133
201	2015-10-26	1.32855689037709
202	2015-11-02	1.39723554033386
203	2015-11-09	1.36880848887119
204	2015-11-16	1.24125412193481
205	2015-11-23	1.03618500873497
206	2015-11-30	1.36304760217092
207	2015-12-07	1.27985599239253
208	2015-12-14	1.1754610556961
209	2015-12-21	1.40107038049517
210	2015-12-28	1.08460770214761
211	2016-01-04	0.949544287517235
212	2016-01-11	0.833945945161386
213	2016-01-18	0.916756005631561
214	2016-01-25	1.03020831674221
215	2016-02-01	0.869279085820741
216	2016-02-08	1.08552231214324
217	2016-02-15	1.18239678733873
218	2016-02-22	1.02347915375378
219	2016-02-29	1.19279335024699
220	2016-03-07	0.876798101483983
221	2016-03-14	1.08297025341137
222	2016-03-21	1.0904341923728
223	2016-03-28	1.03834663284413
224	2016-04-04	1.04867970416803
225	2016-04-11	0.973819718519014
226	2016-04-18	1.16501758984854
227	2016-04-25	1.08118735993616
228	2016-05-02	0.84505325890735
229	2016-05-09	0.859678412843568
230	2016-05-16	0.850564829277271
231	2016-05-23	0.93558830666764
232	2016-05-30	1.06814046328595
233	2016-06-06	0.868481830277117
234	2016-06-13	0.794038884617002
235	2016-06-20	0.841104491481977
236	2016-06-27	1.37258794282104
237	2016-07-04	1.35674249912392
238	2016-07-11	1.32060683254345
239	2016-07-18	1.42098552972978
240	2016-07-25	1.54644827610229
241	2016-08-01	1.50673237492997
242	2016-08-08	1.44190952352757
243	2016-08-15	1.25809818433515
244	2016-08-22	1.48902809777132
245	2016-08-29	1.43968871554588
246	2016-09-05	1.43027139088944
247	2016-09-12	1.01918693025488
248	2016-09-19	1.49850109017548
249	2016-09-26	1.56644492700963
250	2016-10-03	1.57227214556063
251	2016-10-10	1.61991785273101
252	2016-10-17	1.73690910986813
253	2016-10-24	1.6832386650517
254	2016-10-31	1.6612335394966
255	2016-11-07	2.00761943522263
256	2016-11-14	1.68367972511521
257	2016-11-21	1.40663620279137
258	2016-11-28	1.57389213489786
259	2016-12-05	1.45053477679997
260	2016-12-12	1.52553816909525
261	2016-12-19	1.34122616778087
262	2016-12-26	1.45688196457545
263	2017-01-02	1.16223408331801
264	2017-01-09	0.947349087134796
265	2017-01-16	0.709522950825113
266	2017-01-23	0.763033163821693
267	2017-01-30	0.987671364353441
268	2017-02-06	0.99884773276891
269	2017-02-13	0.859143974743642
270	2017-02-20	0.77955039413778
271	2017-02-27	0.928160660611621
272	2017-03-06	0.871868040223553
273	2017-03-13	0.948829432771793
274	2017-03-20	1.10752351344364
275	2017-03-27	0.957068356982248
276	2017-04-03	1.07452662932772
277	2017-04-10	0.905093568540647
278	2017-04-17	1.25238629156229
279	2017-04-24	1.35740897861057
280	2017-05-01	1.31131848022181
281	2017-05-08	1.21924062018597
282	2017-05-15	1.45922232260298
283	2017-05-22	1.20894626036498
284	2017-05-29	1.19966210640022
285	2017-06-05	1.19912954777429
286	2017-06-12	1.24705270164043
287	2017-06-19	1.32714079079195
288	2017-06-26	1.39339982303275
289	2017-07-03	1.4598615957313
290	2017-07-10	1.48478548904571
291	2017-07-17	1.50470956261824
292	2017-07-24	1.39235677767954
293	2017-07-31	1.49990441541863
294	2017-08-07	1.48031137145754
295	2017-08-14	1.5353600711016
296	2017-08-21	1.49117545032814
297	2017-08-28	1.36737018651759
298	2017-09-04	1.53830569416618
299	2017-09-11	1.55222322534084
300	2017-09-18	1.61041179406683
301	2017-09-25	1.37444378369293
302	2017-10-02	1.55568209277802
303	2017-10-09	1.53065829844233
304	2017-10-16	1.46815772345099
305	2017-10-23	1.3443584777565
306	2017-10-30	1.4206297487063
307	2017-11-06	1.41965860260373
308	2017-11-13	1.51588393375152
309	2017-11-20	1.37570995034139
310	2017-11-27	1.1525445204586
311	2017-12-04	1.30281551853444
312	2017-12-11	1.05478448983854
313	2017-12-18	1.10666765989292
314	2017-12-25	1.10362262970211
315	2018-01-01	1.26061926250709
316	2018-01-08	1.25003419244695
317	2018-01-15	1.24072427077151
318	2018-01-22	1.29060403978022
319	2018-01-29	1.02208366596634
320	2018-02-05	1.17733956397424
321	2018-02-12	1.01885927614711
322	2018-02-19	1.01613974517666
323	2018-02-26	0.708259876392477
324	2018-03-05	0.83788867718672
325	2018-03-12	1.04847489646851
326	2018-03-19	1.04014770280115
327	2018-03-26	0.748402103490871
328	2018-04-02	1.18229005795843
329	2018-04-09	1.10307399987101
330	2018-04-16	1.20253666465013
331	2018-04-23	1.2138307997054
332	2018-04-30	1.28563947443947
333	2018-05-07	1.12518967201222
334	2018-05-14	1.20494141250798
335	2018-05-21	1.22050021392622
336	2018-05-28	1.24787817695296
337	2018-06-04	1.21993273220283
338	2018-06-11	1.29200009566354
339	2018-06-18	1.41997392462042
340	2018-06-25	1.33730586962172
341	2018-07-02	1.30848971445576
342	2018-07-09	1.50212835678778
343	2018-07-16	1.46413157956303
344	2018-07-23	1.29834573557996
345	2018-07-30	1.34873500320263
346	2018-08-06	1.32283967362378
347	2018-08-13	1.46587298156287
348	2018-08-20	1.31947497661275
349	2018-08-27	1.46096091264786
350	2018-09-03	1.35827307375081
351	2018-09-10	1.50783169493936
352	2018-09-17	1.54813557609097
353	2018-09-24	1.60758167189806
354	2018-10-01	1.5031963788886
355	2018-10-08	1.53561667466106
356	2018-10-15	1.65846031842715
357	2018-10-22	1.39035650868257
358	2018-10-29	1.2794244225518
359	2018-11-05	1.46328849524046
360	2018-11-12	1.59356262216133
361	2018-11-19	1.16472534640286
362	2018-11-26	1.15081199053488
363	2018-12-03	1.12044973032655
364	2018-12-10	1.02142886207185
365	2018-12-17	1.13584782440104
366	2018-12-24	1.28152936974336
367	2018-12-31	1.04649330265464
368	2019-01-07	1.00061461816653
369	2019-01-14	0.836463646842481
370	2019-01-21	0.938650641315029
371	2019-01-28	0.91949042765494
372	2019-02-04	0.807203627316921
373	2019-02-11	0.970032931183088
374	2019-02-18	0.826280883292682
375	2019-02-25	0.850810484794301
376	2019-03-04	0.811592628649636
377	2019-03-11	0.749613723264327
378	2019-03-18	0.807560085094229
379	2019-03-25	1.15443306328673
380	2019-04-01	1.01486784675061
381	2019-04-08	0.952818906944922
382	2019-04-15	0.942105506477768
383	2019-04-22	1.10125557691609
384	2019-04-29	1.21546671757368
385	2019-05-06	1.1595444289567
386	2019-05-13	1.32120980943263
387	2019-05-20	1.35678218592441
388	2019-05-27	1.35575774221878
389	2019-06-03	1.56922762365715
390	2019-06-10	1.34118826909823
391	2019-06-17	1.33946055801773
392	2019-06-24	1.37702870037527
393	2019-07-01	1.439960563238
394	2019-07-08	1.27796406866203
395	2019-07-15	1.32462765003613
396	2019-07-22	1.36960891769624
397	2019-07-29	1.52154600318831
398	2019-08-05	1.44467950229547
399	2019-08-12	1.32449679412291
400	2019-08-19	1.3454411342941
401	2019-08-26	1.32124433878505
402	2019-09-02	1.23907971669791
403	2019-09-09	1.46101178384401
404	2019-09-16	1.50279918687896
405	2019-09-23	1.40061853083921
406	2019-09-30	1.65360605158822
407	2019-10-07	1.29350146041243
408	2019-10-14	1.40186036730693
409	2019-10-21	1.41162195106438
410	2019-10-28	1.33987286000212
411	2019-11-04	1.39569173822299
412	2019-11-11	1.21211731809055
413	2019-11-18	1.17853945557429
414	2019-11-25	1.05266790799336
415	2019-12-02	1.26631447908854
416	2019-12-09	1.31795910431114
417	2019-12-16	1.32127235228718
418	2019-12-23	1.17558238200532
419	2019-12-30	1.26654614314651
