# Supplementary material for: Asynchronicity of endemic and emerging mosquito-borne disease outbreaks in the Dominican Republic
Source: Nat Commun. 2021 Jan 8;12:151. doi: 10.1038/s41467-020-20391-x (PMC7794562; doi:10.1038/s41467-020-20391-x)
Supplement: Supplementary file 4 — Source Data [file 41467_2020_20391_MOESM4_ESM.zip › Source_Data/IndexP/DN-P-week.csv]

	week	IndexP
1	12/26/11	1.078703115
2	1/2/12	0.837321972
3	1/9/12	0.895560244
4	1/16/12	0.829550259
5	1/23/12	0.744996231
6	1/30/12	0.815509209
7	2/6/12	0.955321845
8	2/13/12	0.758135385
9	2/20/12	0.790363451
10	2/27/12	0.871339242
11	3/5/12	0.934881504
12	3/12/12	0.843835049
13	3/19/12	0.879189302
14	3/26/12	1.005447895
15	4/2/12	1.103402212
16	4/9/12	0.974557287
17	4/16/12	0.84377226
18	4/23/12	1.231455699
19	4/30/12	1.283429314
20	5/7/12	1.15204423
21	5/14/12	1.167790771
22	5/21/12	1.051781945
23	5/28/12	1.226014694
24	6/4/12	1.181518295
25	6/11/12	1.194093837
26	6/18/12	1.292031341
27	6/25/12	1.24097317
28	7/2/12	1.249590124
29	7/9/12	1.166600219
30	7/16/12	1.349530548
31	7/23/12	1.114608083
32	7/30/12	1.233454306
33	8/6/12	1.311805583
34	8/13/12	1.310095867
35	8/20/12	1.308918347
36	8/27/12	1.232591515
37	9/3/12	1.188104053
38	9/10/12	1.202342552
39	9/17/12	1.21881299
40	9/24/12	1.425366248
41	10/1/12	1.338271627
42	10/8/12	1.330307378
43	10/15/12	1.327614131
44	10/22/12	1.453730755
45	10/29/12	1.316167047
46	11/5/12	1.225384171
47	11/12/12	1.340576041
48	11/19/12	1.238685879
49	11/26/12	1.138950778
50	12/3/12	1.229946698
51	12/10/12	1.019040087
52	12/17/12	0.906207177
53	12/24/12	0.988334074
54	12/31/12	0.92228648
55	1/7/13	0.834418845
56	1/14/13	0.809681252
57	1/21/13	1.011641148
58	1/28/13	0.987843383
59	2/4/13	0.897506764
60	2/11/13	0.791838851
61	2/18/13	0.773107672
62	2/25/13	0.881276963
63	3/4/13	0.706049588
64	3/11/13	0.668002917
65	3/18/13	1.051706504
66	3/25/13	1.050340514
67	4/1/13	1.227571681
68	4/8/13	1.196871381
69	4/15/13	1.301705902
70	4/22/13	1.244789514
71	4/29/13	1.553475768
72	5/6/13	1.361668609
73	5/13/13	1.396385454
74	5/20/13	1.401597832
75	5/27/13	1.353873019
76	6/3/13	1.36487308
77	6/10/13	1.382198546
78	6/17/13	1.262016936
79	6/24/13	1.492828224
80	7/1/13	1.308820346
81	7/8/13	1.290284811
82	7/15/13	1.29891894
83	7/22/13	1.267169131
84	7/29/13	1.179329136
85	8/5/13	1.492391183
86	8/12/13	1.436914645
87	8/19/13	1.396503793
88	8/26/13	1.455424864
89	9/2/13	1.512304796
90	9/9/13	1.305675769
91	9/16/13	1.308469156
92	9/23/13	1.282696489
93	9/30/13	1.358872665
94	10/7/13	1.346925253
95	10/14/13	1.406681165
96	10/21/13	1.365503213
97	10/28/13	1.438429604
98	11/4/13	1.51087186
99	11/11/13	1.332363371
100	11/18/13	1.018138524
101	11/25/13	1.133665146
102	12/2/13	1.181260765
103	12/9/13	1.091627571
104	12/16/13	1.187473665
105	12/23/13	1.182582199
106	12/30/13	1.090259065
107	1/6/14	0.994541755
108	1/13/14	0.890309833
109	1/20/14	1.118411367
110	1/27/14	1.079430861
111	2/3/14	1.082329525
112	2/10/14	1.085017418
113	2/17/14	1.077058564
114	2/24/14	0.943499238
115	3/3/14	0.859019731
116	3/10/14	0.996741302
117	3/17/14	1.135209433
118	3/24/14	1.1601296
119	3/31/14	0.954963552
120	4/7/14	0.949445745
121	4/14/14	1.169023879
122	4/21/14	1.349664257
123	4/28/14	1.38826678
124	5/5/14	1.495939821
125	5/12/14	1.439772278
126	5/19/14	1.284895976
127	5/26/14	1.196640258
128	6/2/14	1.242073763
129	6/9/14	1.210844212
130	6/16/14	1.455575111
131	6/23/14	1.183938352
132	6/30/14	1.257845479
133	7/7/14	1.460686885
134	7/14/14	1.413616429
135	7/21/14	1.341071617
136	7/28/14	1.373866215
137	8/4/14	1.446701027
138	8/11/14	1.297054494
139	8/18/14	1.47293432
140	8/25/14	1.546241027
141	9/1/14	1.392725372
142	9/8/14	1.429879598
143	9/15/14	1.444715236
144	9/22/14	1.592648561
145	9/29/14	1.341647254
146	10/6/14	1.35790256
147	10/13/14	1.30038689
148	10/20/14	1.327567577
149	10/27/14	1.415253949
150	11/3/14	1.358316879
151	11/10/14	1.565773859
152	11/17/14	1.447598266
153	11/24/14	1.285941703
154	12/1/14	1.301911153
155	12/8/14	1.194186961
156	12/15/14	1.162924453
157	12/22/14	1.148942805
158	12/29/14	1.081117841
159	1/5/15	1.126191438
160	1/12/15	1.202519127
161	1/19/15	1.068580385
162	1/26/15	1.189718196
163	2/2/15	1.1821716
164	2/9/15	1.149054777
165	2/16/15	1.248706754
166	2/23/15	1.573779012
167	3/2/15	1.311193198
168	3/9/15	1.220998552
169	3/16/15	1.252887031
170	3/23/15	1.23550203
171	3/30/15	1.341339738
172	4/6/15	1.243361447
173	4/13/15	1.342039818
174	4/20/15	1.313326873
175	4/27/15	1.265286747
176	5/4/15	1.188697935
177	5/11/15	1.220124234
178	5/18/15	1.447881231
179	5/25/15	1.491193757
180	6/1/15	1.383206272
181	6/8/15	1.356299619
182	6/15/15	1.488799562
183	6/22/15	1.331351061
184	6/29/15	1.298672038
185	7/6/15	1.52539311
186	7/13/15	1.233292233
187	7/20/15	1.140131668
188	7/27/15	1.126973907
189	8/3/15	1.166748664
190	8/10/15	1.114770273
191	8/17/15	1.064108952
192	8/24/15	0.920788381
193	8/31/15	1.058591135
194	9/7/15	1.067787942
195	9/14/15	1.263471456
196	9/21/15	1.271185815
197	9/28/15	1.122723669
198	10/5/15	1.097510321
199	10/12/15	1.182601264
200	10/19/15	1.172941332
201	10/26/15	1.156367877
202	11/2/15	1.411227337
203	11/9/15	1.267440786
204	11/16/15	1.117644212
205	11/23/15	0.977760421
206	11/30/15	1.25181969
207	12/7/15	1.14832711
208	12/14/15	1.192367604
209	12/21/15	1.08273862
210	12/28/15	1.033256309
211	1/4/16	0.982022762
212	1/11/16	0.912158263
213	1/18/16	0.99224679
214	1/25/16	0.961319188
215	2/1/16	0.975926227
216	2/8/16	1.112473333
217	2/15/16	0.965556191
218	2/22/16	0.921807148
219	2/29/16	1.088656549
220	3/7/16	0.866831255
221	3/14/16	1.173569607
222	3/21/16	1.132249637
223	3/28/16	1.085771584
224	4/4/16	1.157725919
225	4/11/16	1.128032155
226	4/18/16	1.08302016
227	4/25/16	1.256942368
228	5/2/16	1.266193587
229	5/9/16	1.33514057
230	5/16/16	1.243103579
231	5/23/16	1.267298133
232	5/30/16	1.354817383
233	6/6/16	1.322236086
234	6/13/16	1.158295591
235	6/20/16	1.290658714
236	6/27/16	1.238099947
237	7/4/16	1.283969084
238	7/11/16	1.228688094
239	7/18/16	1.29893895
240	7/25/16	1.43096846
241	8/1/16	1.541475301
242	8/8/16	1.544795627
243	8/15/16	1.276495692
244	8/22/16	1.454642569
245	8/29/16	1.335760542
246	9/5/16	1.383117299
247	9/12/16	1.358325243
248	9/19/16	1.300697941
249	9/26/16	1.293715822
250	10/3/16	1.45412908
251	10/10/16	1.557995957
252	10/17/16	1.436402845
253	10/24/16	1.351863064
254	10/31/16	1.557350661
255	11/7/16	1.549819533
256	11/14/16	1.347368121
257	11/21/16	1.235276618
258	11/28/16	1.370215818
259	12/5/16	1.346981779
260	12/12/16	1.301450572
261	12/19/16	1.214406709
262	12/26/16	1.168472651
263	1/2/17	1.092947747
264	1/9/17	0.891728749
265	1/16/17	0.755896669
266	1/23/17	0.949112252
267	1/30/17	1.07324868
268	2/6/17	1.174386425
269	2/13/17	1.088252445
270	2/20/17	0.949086101
271	2/27/17	0.986020818
272	3/6/17	0.892608114
273	3/13/17	1.123625832
274	3/20/17	1.115750825
275	3/27/17	1.046142538
276	4/3/17	1.143204892
277	4/10/17	1.065720667
278	4/17/17	1.187815197
279	4/24/17	1.566524852
280	5/1/17	1.316457108
281	5/8/17	1.19554431
282	5/15/17	1.335071481
283	5/22/17	1.220960869
284	5/29/17	1.243386393
285	6/5/17	1.213276577
286	6/12/17	1.274826845
287	6/19/17	1.360680031
288	6/26/17	1.276850772
289	7/3/17	0.949894184
290	7/10/17	1.147477875
291	7/24/17	0.971286506
292	7/31/17	0.965782726
293	8/7/17	1.094453702
294	8/14/17	1.285224272
295	8/21/17	1.353362662
296	8/28/17	1.182015464
297	9/4/17	1.329689052
298	9/11/17	1.296487453
299	9/18/17	1.423808524
300	9/25/17	1.480328027
301	10/2/17	1.404401929
302	10/9/17	1.417164673
303	10/16/17	1.363229745
304	10/23/17	1.432903231
305	10/30/17	1.286246222
306	11/6/17	1.290447375
307	11/13/17	1.490923884
308	11/20/17	1.590041747
309	11/27/17	1.359524627
310	12/4/17	1.188898922
311	12/11/17	1.242832495
312	12/18/17	1.121102852
313	12/25/17	1.172486977
314	1/1/18	1.193515133
315	1/8/18	1.145914809
316	1/15/18	1.232202748
317	1/22/18	1.194012639
318	1/29/18	1.103710342
319	2/5/18	0.888713778
320	2/12/18	1.149821708
321	2/19/18	0.928292193
322	2/26/18	0.789987989
323	3/5/18	0.833663433
324	3/12/18	0.884498004
325	3/19/18	0.928860788
326	3/26/18	1.020821343
327	4/2/18	0.78368487
328	4/9/18
329	4/16/18
330	4/23/18
331	4/30/18
332	5/7/18
333	5/14/18
334	5/21/18
335	5/28/18
336	6/4/18
337	6/11/18
338	6/18/18
339	6/25/18
340	7/2/18
341	7/9/18
342	7/16/18
343	7/23/18
344	7/30/18
345	8/6/18
346	8/13/18
347	8/20/18
348	8/27/18
349	9/3/18
350	9/10/18
351	9/17/18
352	9/24/18
353	10/1/18
354	10/8/18
355	10/15/18
356	10/22/18
357	10/29/18
358	11/5/18
359	11/12/18
360	11/19/18
361	11/26/18
362	12/3/18
363	12/10/18
364	12/17/18
365	12/24/18
366	12/31/18
