# Supplementary material for: Asynchronicity of endemic and emerging mosquito-borne disease outbreaks in the Dominican Republic
Source: Nat Commun. 2021 Jan 8;12:151. doi: 10.1038/s41467-020-20391-x (PMC7794562; doi:10.1038/s41467-020-20391-x)
Supplement: Supplementary file 4 — Source Data [file 41467_2020_20391_MOESM4_ESM.zip › Source_Data/IndexP/MN-P-week (1).csv]

	week	indexP
1	12/26/11	1.029390472
2	1/2/12	0.888348651
3	1/9/12	0.933213394
4	1/16/12	0.827869558
5	1/23/12	0.787670609
6	1/30/12	0.869251564
7	2/6/12	1.033418636
8	2/13/12	0.823486491
9	2/20/12	0.844607384
10	2/27/12	0.943115421
11	3/5/12	0.868056967
12	3/12/12	0.850067754
13	3/19/12	0.92311991
14	3/26/12	1.176067216
15	4/2/12	1.231889199
16	4/9/12	1.078600886
17	4/16/12	0.931170657
18	4/23/12	1.592603007
19	4/30/12	1.325933291
20	5/7/12	1.36923163
21	5/14/12	1.401759842
22	5/21/12	1.299808786
23	5/28/12	1.40426683
24	6/4/12	1.228592005
25	6/11/12	1.381359411
26	6/18/12	1.506595368
27	6/25/12	1.297863676
28	7/2/12	1.407139164
29	7/9/12	1.382269552
30	7/16/12	1.553543432
31	7/23/12	1.297473767
32	7/30/12	1.482215486
33	8/6/12	1.497264645
34	8/13/12	1.393526975
35	8/20/12	1.488088595
36	8/27/12	1.331163133
37	9/3/12	1.371876251
38	9/10/12	1.337454948
39	9/17/12	1.257227092
40	9/24/12	1.434172018
41	10/1/12	1.446673531
42	10/8/12	1.441145856
43	10/15/12	1.51092889
44	10/22/12	1.590172466
45	10/29/12	1.392849573
46	11/5/12	1.340266792
47	11/12/12	1.430198742
48	11/19/12	1.336644815
49	11/26/12	1.258912969
50	12/3/12	1.182022414
51	12/10/12	1.078332267
52	12/17/12	0.968694663
53	12/24/12	1.076895696
54	12/31/12	1.006576558
55	1/7/13	0.919765996
56	1/14/13	0.852080847
57	1/21/13	0.987124331
58	1/28/13	0.905854958
59	2/4/13	0.876582479
60	2/11/13	0.827602264
61	2/18/13	0.806835268
62	2/25/13	0.884729399
63	3/4/13	0.661987331
64	3/11/13	0.650144624
65	3/18/13	1.085041749
66	3/25/13	1.010342493
67	4/1/13	1.184960544
68	4/8/13	1.127376716
69	4/15/13	1.055654254
70	4/22/13	0.967027915
71	4/29/13	1.313928131
72	5/6/13	1.336537374
73	5/13/13	1.248837391
74	5/20/13	1.320034698
75	5/27/13	1.440713304
76	6/3/13	1.369601214
77	6/10/13	1.637318558
78	6/17/13	1.271557766
79	6/24/13	1.42706893
80	7/1/13	1.351334882
81	7/8/13	1.388166624
82	7/15/13	1.34868164
83	7/22/13	1.313221863
84	7/29/13	1.228187883
85	8/5/13	1.352350008
86	8/12/13	1.40938231
87	8/19/13	1.446725538
88	8/26/13	1.386239909
89	9/2/13	1.535836916
90	9/9/13	1.316693304
91	9/16/13	1.43462779
92	9/23/13	1.266458848
93	9/30/13	1.337413078
94	10/7/13	1.357106509
95	10/14/13	1.290287782
96	10/21/13	1.422087567
97	10/28/13	1.445545683
98	11/4/13	1.393178995
99	11/11/13	1.243378654
100	11/18/13	1.068577671
101	11/25/13	1.035461344
102	12/2/13	1.050488297
103	12/9/13	1.157779212
104	12/16/13	1.12108791
105	12/23/13	1.027719555
106	12/30/13	1.048855751
107	1/6/14	0.948242534
108	1/13/14	0.8192742
109	1/20/14	0.930824433
110	1/27/14	0.928627994
111	2/3/14	0.989128982
112	2/10/14	0.979461321
113	2/17/14	0.963665949
114	2/24/14	0.888373986
115	3/3/14	0.838407044
116	3/10/14	0.927469359
117	3/17/14	0.959396911
118	3/24/14	1.015692627
119	3/31/14	0.923916188
120	4/7/14	0.958878213
121	4/14/14	0.988725895
122	4/21/14	1.260421541
123	4/28/14	1.113694454
124	5/5/14	1.134123555
125	5/12/14	1.199685056
126	5/19/14	1.299796831
127	5/26/14	1.147777847
128	6/2/14	1.243494002
129	6/9/14	1.196135952
130	6/16/14	1.275553718
131	6/23/14	1.252227347
132	6/30/14	1.283012146
133	7/7/14	1.329908062
134	7/14/14	1.290180268
135	7/21/14	1.244421054
136	7/28/14	1.29246415
137	8/4/14	1.379302766
138	8/11/14	1.299937907
139	8/18/14	1.390768769
140	8/25/14	1.429473855
141	9/1/14	1.423705351
142	9/8/14	1.317660701
143	9/15/14	1.333878845
144	9/22/14	1.496348956
145	9/29/14	1.246651608
146	10/6/14	1.228137673
147	10/13/14	1.316795924
148	10/20/14	1.317843116
149	10/27/14	1.459239522
150	11/3/14	1.299194409
151	11/10/14	1.409951188
152	11/17/14	1.302483381
153	11/24/14	1.175884927
154	12/1/14	1.1336547
155	12/8/14	1.00116728
156	12/15/14	0.927693305
157	12/22/14	0.992119686
158	12/29/14	0.999875437
159	1/5/15	0.980723108
160	1/12/15	1.089039228
161	1/19/15	0.912182479
162	1/26/15	0.995670497
163	2/2/15	1.023601583
164	2/9/15	0.929573589
165	2/16/15	1.012472928
166	2/23/15	1.072178539
167	3/2/15	0.960401422
168	3/9/15	1.011275544
169	3/16/15	0.972976694
170	3/23/15	1.047268654
171	3/30/15	0.957556489
172	4/6/15	0.989079189
173	4/13/15	0.960232234
174	4/20/15	1.055640351
175	4/27/15	1.11073281
176	5/4/15	1.142222656
177	5/11/15	1.210508447
178	5/18/15	1.335529105
179	5/25/15	1.300016245
180	6/1/15	1.377721149
181	6/8/15	1.292332203
182	6/15/15	1.309970622
183	6/22/15	1.268608312
184	6/29/15	1.290078063
185	7/6/15	1.287176435
186	7/13/15	1.227832463
187	7/20/15	1.174640233
188	7/27/15	1.114486798
189	8/3/15	1.156896485
190	8/10/15	1.115602037
191	8/17/15	1.073005398
192	8/24/15	1.207868168
193	8/31/15	1.191821358
194	9/7/15	1.126797198
195	9/14/15	1.306562809
196	9/21/15	1.31334337
197	9/28/15	1.059952283
198	10/5/15	1.189276171
199	10/12/15	1.236546734
200	10/19/15	1.357304298
201	10/26/15	1.276660391
202	11/2/15	1.418480309
203	11/9/15	1.341138028
204	11/16/15	1.182124633
205	11/23/15	1.026030003
206	11/30/15	1.426611398
207	12/7/15	1.289422946
208	12/14/15	1.251092579
209	12/21/15	1.211078723
210	12/28/15	1.030036725
211	1/4/16	0.95591944
212	1/11/16	0.83506075
213	1/18/16	0.959601535
214	1/25/16	0.980255477
215	2/1/16	0.853563383
216	2/8/16	1.013009349
217	2/15/16	1.007299194
218	2/22/16	1.023460836
219	2/29/16	1.113173245
220	3/7/16	0.800253605
221	3/14/16	1.110254854
222	3/21/16	1.163176233
223	3/28/16	1.130102957
224	4/4/16	1.191148917
225	4/11/16	1.093591542
226	4/18/16	1.201821754
227	4/25/16	1.361822905
228	5/2/16	1.392456458
229	5/9/16	1.323575169
230	5/16/16	1.285696639
231	5/23/16	1.420161123
232	5/30/16	1.491659202
233	6/6/16	1.296747572
234	6/13/16	1.163739619
235	6/20/16	1.249044977
236	6/27/16	1.311174954
237	7/4/16	1.220116445
238	7/11/16	1.20153775
239	7/18/16	1.316908809
240	7/25/16	1.45607194
241	8/1/16	1.463267152
242	8/8/16	1.329844724
243	8/15/16	1.192325383
244	8/22/16	1.500028233
245	8/29/16	1.284419446
246	9/5/16	1.324448565
247	9/12/16	1.15159806
248	9/19/16	1.304499001
249	9/26/16	1.44507329
250	10/3/16	1.552048925
251	10/10/16	1.523975844
252	10/17/16	1.619714854
253	10/24/16	1.567387354
254	10/31/16	1.548917087
255	11/7/16	1.61295397
256	11/14/16	1.433708941
257	11/21/16	1.218013211
258	11/28/16	1.360251657
259	12/5/16	1.205470855
260	12/12/16	1.242758004
261	12/19/16	1.101679506
262	12/26/16	1.12459642
263	1/2/17	1.01884894
264	1/9/17	0.760817957
265	1/16/17	0.630314494
266	1/23/17	0.763724195
267	1/30/17	0.977851522
268	2/6/17	1.029748682
269	2/13/17	0.956420765
270	2/20/17	0.9103935
271	2/27/17	1.020440749
272	3/6/17	0.947614599
273	3/13/17	1.148267498
274	3/20/17	1.272684413
275	3/27/17	1.085408715
276	4/3/17	1.107774545
277	4/10/17	0.993943194
278	4/17/17	1.129514687
279	4/24/17	1.477583041
280	5/1/17	1.294671824
281	5/8/17	1.124296166
282	5/15/17	1.402826736
283	5/22/17	1.184415035
284	5/29/17	1.201149183
285	6/5/17	1.148077333
286	6/12/17	1.293540122
287	6/19/17	1.34406697
288	6/26/17	1.332498953
289	7/3/17	1.276067141
290	7/10/17	1.371277836
291	7/17/17	1.33031856
292	7/24/17	1.20058795
293	7/31/17	1.332326446
294	8/7/17	1.346274636
295	8/14/17	1.377416711
296	8/21/17	1.32983016
297	8/28/17	1.328742437
298	9/4/17	1.379658143
299	9/11/17	1.435926631
300	9/18/17	1.485670069
301	9/25/17	1.312834371
302	10/2/17	1.413656101
303	10/9/17	1.441827923
304	10/16/17	1.365368778
305	10/23/17	1.293620131
306	10/30/17	1.466157893
307	11/6/17	1.570402531
308	11/13/17	1.511227022
309	11/20/17	1.293812397
310	11/27/17	1.173734137
311	12/4/17	1.133328546
312	12/11/17	0.969420513
313	12/18/17	0.976572625
314	12/25/17	1.135581246
315	1/1/18	1.21465189
316	1/8/18	1.139985704
317	1/15/18	1.087202927
318	1/22/18	1.053853092
319	1/29/18	0.846510045
320	2/5/18	0.996980237
321	2/12/18	0.844384768
322	2/19/18	0.80507268
323	2/26/18	0.725871336
324	3/5/18	0.863325248
325	3/12/18	1.01075862
326	3/19/18	0.897031164
327	3/26/18	0.747067387
