# Supplementary material for: Asynchronicity of endemic and emerging mosquito-borne disease outbreaks in the Dominican Republic
Source: Nat Commun. 2021 Jan 8;12:151. doi: 10.1038/s41467-020-20391-x (PMC7794562; doi:10.1038/s41467-020-20391-x)
Supplement: Supplementary file 4 — Source Data [file 41467_2020_20391_MOESM4_ESM.zip › Source_Data/IndexP/Barahona-P-week.csv]

	week	indexP
1	2011-12-26	0.729505651178955
2	2012-01-02	0.908506881226411
3	2012-01-09	0.936675368902729
4	2012-01-16	0.713205005622506
5	2012-01-23	0.61692713409471
6	2012-01-30	0.747459946433196
7	2012-02-06	1.05497867105975
8	2012-02-13	0.917036187122303
9	2012-02-20	0.724849278238928
10	2012-02-27	0.815952234494749
11	2012-03-05	0.726928839452489
12	2012-03-12	0.731714776502914
13	2012-03-19	0.766814975127507
14	2012-03-26	1.11025466375566
15	2012-04-02	1.15573544147449
16	2012-04-09	1.04433072504374
17	2012-04-16	0.923912363447345
18	2012-04-23	1.83966143762241
19	2012-04-30	1.27936845322527
20	2012-05-07	1.41070554310508
21	2012-05-14	1.79989102052059
22	2012-05-21	1.43314955920732
23	2012-05-28	1.6907195789468
24	2012-06-04	1.20709474109042
25	2012-06-11	1.60862965553571
26	2012-06-18	1.85653729483744
27	2012-06-25	1.47413394512184
28	2012-07-02	1.20928386859072
29	2012-07-09	1.43772398652462
30	2012-07-16	1.31285900232988
31	2012-07-23	1.0957486869157
32	2012-07-30	1.60824675687639
33	2012-08-06	1.54502693636222
34	2012-08-13	1.36768195475116
35	2012-08-20	1.77143958184483
36	2012-08-27	1.32062898606779
37	2012-09-03	1.32560901919383
38	2012-09-10	1.37773347949499
39	2012-09-17	1.35086235530378
40	2012-09-24	1.71076391666598
41	2012-10-01	1.54857463600648
42	2012-10-08	1.55376309037928
43	2012-10-15	1.81630934395562
44	2012-10-22	2.54550005966065
45	2012-10-29	1.4232817850734
46	2012-11-05	1.47147066320169
47	2012-11-12	1.59913264918337
48	2012-11-19	1.78026466180382
49	2012-11-26	1.24368443755113
50	2012-12-03	1.10809806145395
51	2012-12-10	1.03500271384484
52	2012-12-17	0.814201565895947
53	2012-12-24	1.07519061162647
54	2012-12-31	0.961931035485184
55	2013-01-07	0.775352712169677
56	2013-01-14	0.715685543004852
57	2013-01-21	0.820075265719488
58	2013-01-28	0.722766625150927
59	2013-02-04	0.792452870702541
60	2013-02-11	0.894326904580992
61	2013-02-18	0.75543869178148
62	2013-02-25	0.96868026817017
63	2013-03-04	0.915953292520983
64	2013-03-11	0.727098668926946
65	2013-03-18	1.02140687779813
66	2013-03-25	0.93080009591477
67	2013-04-01	1.19169294801312
68	2013-04-08	0.989529202672546
69	2013-04-15	0.936276241835644
70	2013-04-22	0.903644584637919
71	2013-04-29	1.33567251799835
72	2013-05-06	1.36660038872817
73	2013-05-13	1.12664771514479
74	2013-05-20	1.3126418552084
75	2013-05-27	1.38960779397956
76	2013-06-03	1.49783867307889
77	2013-06-10	1.47072128230056
78	2013-06-17	1.182527446265
79	2013-06-24	1.30569730241309
80	2013-07-01	1.21381886793093
81	2013-07-08	1.46018850799558
82	2013-07-15	1.24022382622623
83	2013-07-22	1.25511273868006
84	2013-07-29	1.10796592732699
85	2013-08-05	1.04353080287518
86	2013-08-12	1.22568359017664
87	2013-08-19	1.2138858882322
88	2013-08-26	1.33653315825245
89	2013-09-02	1.45148609399798
90	2013-09-09	1.20348328028314
91	2013-09-16	1.56320342289183
92	2013-09-23	1.40633071781956
93	2013-09-30	1.4564380667741
94	2013-10-07	1.58046027087074
95	2013-10-14	1.43508397708821
96	2013-10-21	1.80745562976855
97	2013-10-28	1.45466809908958
98	2013-11-04	1.61282766196762
99	2013-11-11	1.35756315059517
100	2013-11-18	1.12188217748532
101	2013-11-25	0.903844032679946
102	2013-12-02	0.901784392242033
103	2013-12-09	0.995644199913426
104	2013-12-16	0.914367337420462
105	2013-12-23	0.9267129438683
106	2013-12-30	1.15811266407886
107	2014-01-06	0.847570005452789
108	2014-01-13	0.952672956691691
109	2014-01-20	0.971029189869668
110	2014-01-27	0.972422086001826
111	2014-02-03	0.940986393694212
112	2014-02-10	1.07043005235081
113	2014-02-17	0.824990017325407
114	2014-02-24	0.893135086287908
115	2014-03-03	0.86714442479706
116	2014-03-10	0.922173328371727
117	2014-03-17	1.00590351745093
118	2014-03-24	1.02294207300733
119	2014-03-31	1.05833398410335
120	2014-04-07	1.15060704748957
121	2014-04-14	1.06588146028875
122	2014-04-21	1.27221353545
123	2014-04-28	1.13515960731213
124	2014-05-05	1.1392044923845
125	2014-05-12	1.27219153981281
126	2014-05-19	1.3020142410252
127	2014-05-26	1.21178290230656
128	2014-06-02	1.350658221477
129	2014-06-09	1.15607186538409
130	2014-06-16	1.41199029083389
131	2014-06-23	1.08109423586205
132	2014-06-30	1.22514377623026
133	2014-07-07	1.12969059595657
134	2014-07-14	1.4599164733293
135	2014-07-21	1.13722798581072
136	2014-07-28	1.2696854673746
137	2014-08-04	1.34881075259976
138	2014-08-11	1.29571339807755
139	2014-08-18	1.27977073557329
140	2014-08-25	1.64560573080638
141	2014-09-01	1.47851000989306
142	2014-09-08	1.32578340553191
143	2014-09-15	1.41659946664779
144	2014-09-22	1.5079229559134
145	2014-09-29	1.23144078063679
146	2014-10-06	1.08199835988162
147	2014-10-13	1.2253660452032
148	2014-10-20	1.40683861006281
149	2014-10-27	1.43798697462835
150	2014-11-03	1.50094979117484
151	2014-11-10	1.45832618559372
152	2014-11-17	1.17049522526962
153	2014-11-24	1.06125929389587
154	2014-12-01	1.04117187606258
155	2014-12-08	0.875479183491344
156	2014-12-15	0.802360244046173
157	2014-12-22	0.849995522295586
158	2014-12-29	0.89309494215807
159	2015-01-05	0.796232600992096
160	2015-01-12	1.12054676829673
161	2015-01-19	0.917800266667472
162	2015-01-26	1.02406276221595
163	2015-02-02	1.04064605377384
164	2015-02-09	1.01394725863884
165	2015-02-16	0.956785378478998
166	2015-02-23	0.9536834563694
167	2015-03-02	0.75828139507744
168	2015-03-09	0.842848376178579
169	2015-03-16	0.906273991051733
170	2015-03-23	0.960918478249623
171	2015-03-30	0.820471743438476
172	2015-04-06	0.962559498426038
173	2015-04-13	0.945351434631156
174	2015-04-20	1.2659000897774
175	2015-04-27	1.17940538466083
176	2015-05-04	1.08726821677236
177	2015-05-11	0.987063608811209
178	2015-05-18	1.15485855662211
179	2015-05-25	1.12111018055716
180	2015-06-01	1.26050005328915
181	2015-06-08	1.14712474539168
182	2015-06-15	1.064987969657
183	2015-06-22	1.11381834971951
184	2015-06-29	0.968623619419606
185	2015-07-06	1.10896549715021
186	2015-07-13	1.16120650355049
187	2015-07-20	1.13414397501444
188	2015-07-27	0.965900557717431
189	2015-08-03	0.949491250845154
190	2015-08-10	0.958796692650149
191	2015-08-17	1.06510313162681
192	2015-08-24	1.31220932555032
193	2015-08-31	1.21496654107648
194	2015-09-07	1.03513332027816
195	2015-09-14	1.42691419494634
196	2015-09-21	1.59711938896906
197	2015-09-28	1.19323008049015
198	2015-10-05	1.2449240396249
199	2015-10-12	1.38272483302497
200	2015-10-19	1.46692320834707
201	2015-10-26	1.20489993848348
202	2015-11-02	1.24958933113805
203	2015-11-09	1.25647946245346
204	2015-11-16	1.06447965161329
205	2015-11-23	1.05657965752557
206	2015-11-30	1.65391030993095
207	2015-12-07	1.433426802928
208	2015-12-14	1.32766453970261
209	2015-12-21	1.00831786934992
210	2015-12-28	1.01694722536153
211	2016-01-04	0.976742980352152
212	2016-01-11	0.734004151241372
213	2016-01-18	0.905116088277382
214	2016-01-25	0.939015597731852
215	2016-02-01	0.814860996152044
216	2016-02-08	0.903736038840047
217	2016-02-15	1.09315103487682
218	2016-02-22	0.975929327130467
219	2016-02-29	1.04045119863876
220	2016-03-07	0.721917353182131
221	2016-03-14	1.21896946417855
222	2016-03-21	1.01144862691857
223	2016-03-28	1.08483233403934
224	2016-04-04	1.07142497629221
225	2016-04-11	1.00529727896193
226	2016-04-18	1.22789688564571
227	2016-04-25	1.53836413646529
228	2016-05-02	2.12948188953663
229	2016-05-09	1.47639814123116
230	2016-05-16	1.53550908448037
231	2016-05-23	1.80082056303317
232	2016-05-30	2.15325018457436
233	2016-06-06	1.8076562390211
234	2016-06-13	1.47407638604218
235	2016-06-20	1.39867165435956
236	2016-06-27	1.41752620940099
237	2016-07-04	1.05593273312633
238	2016-07-11	1.0924675101325
239	2016-07-18	1.17715152335736
240	2016-07-25	1.15562886898214
241	2016-08-01	1.42187884892502
242	2016-08-08	1.07913165287668
243	2016-08-15	0.939911318822057
244	2016-08-22	1.50351760963515
245	2016-08-29	1.06186251932234
246	2016-09-05	1.182073580567
247	2016-09-12	1.00754875224502
248	2016-09-19	1.08219066659487
249	2016-09-26	1.42216834519112
250	2016-10-03	2.40580554705228
251	2016-10-10	1.69275388509938
252	2016-10-17	2.24721395812675
253	2016-10-24	1.88536138861714
254	2016-10-31	1.84315310843048
255	2016-11-07	1.72391238415734
256	2016-11-14	1.8202512395879
257	2016-11-21	1.54068234868502
258	2016-11-28	1.48024690605608
259	2016-12-05	1.25921039256797
260	2016-12-12	1.09494530753738
261	2016-12-19	0.873616741485817
262	2016-12-26	0.9838187246571
263	2017-01-02	0.979266814405461
264	2017-01-09	0.574579387482061
265	2017-01-16	0.531907219036179
266	2017-01-23	0.746960349041294
267	2017-01-30	0.876978179615512
268	2017-02-06	0.953872253227705
269	2017-02-13	1.02509037008208
270	2017-02-20	0.907798324813225
271	2017-02-27	1.03774851555585
272	2017-03-06	1.33628797062296
273	2017-03-13	1.69621334705988
274	2017-03-20	2.13678949193292
275	2017-03-27	1.80129465872079
276	2017-04-03	1.60701397250451
277	2017-04-10	1.67551628905925
278	2017-04-17	1.43017200484608
279	2017-04-24	2.19464095145635
280	2017-05-01	1.67632789903675
281	2017-05-08	1.24854549906158
282	2017-05-15	1.58583152325136
283	2017-05-22	1.40406727207133
284	2017-05-29	1.43120065456474
285	2017-06-05	1.40648206694844
286	2017-06-12	1.79357422061168
287	2017-06-19	1.7274642404037
288	2017-06-26	1.54865388711056
289	2017-07-03	1.39636476183246
290	2017-07-10	1.57594142120384
291	2017-07-24	1.68014118279714
292	2017-07-31	1.14745866345469
293	2017-08-07	1.42053525246082
294	2017-08-14	1.33251211949804
295	2017-08-21	1.25329698241997
296	2017-08-28	1.3481082234883
297	2017-09-04	1.60087034876994
298	2017-09-11	1.61732948180875
299	2017-09-18	1.57581831994152
300	2017-09-25	1.70825628012371
301	2017-10-02	1.51058959876914
302	2017-10-09	1.47321344695341
303	2017-10-16	1.67110325055387
304	2017-10-23	1.4052564480067
305	2017-10-30	1.44082014802119
306	2017-11-06	2.21674444152866
307	2017-11-13	2.63168419152506
308	2017-11-20	1.52193413335449
309	2017-11-27	1.16817843886506
310	2017-12-04	1.32566861615857
311	2017-12-11	0.987950789064961
312	2017-12-18	0.86012086197979
313	2017-12-25	0.833975737840904
314	2018-01-01	1.67153393592307
315	2018-01-08	1.45865428123807
316	2018-01-15	1.12686859901499
317	2018-01-22	0.928705154211778
318	2018-01-29	0.785808724692059
319	2018-02-05	0.782638906079444
320	2018-02-12	0.607808177841756
321	2018-02-19	0.688632387477409
322	2018-02-26	0.729001116158971
323	2018-03-05	1.07165039721001
324	2018-03-12	1.22002107354597
325	2018-03-19	0.991329002977754
326	2018-03-26	0.673931470929226
327	2018-04-02	1.09139466788929
328	2018-04-09	0.982879601374605
329	2018-04-16	1.06783543227097
330	2018-04-23	1.20941603609963
331	2018-04-30	1.5941923451125
332	2018-05-07	1.38880136448785
333	2018-05-14	1.32270269018509
334	2018-05-21	1.45445145097232
335	2018-05-28	1.39254452860964
336	2018-06-04	1.37578190931702
337	2018-06-11	1.37247935384865
338	2018-06-18	1.61304726684663
339	2018-06-25	1.30471281262284
340	2018-07-02	1.16071017547063
341	2018-07-09	1.53138442540334
342	2018-07-16	1.28139360972162
343	2018-07-23	1.34064162279843
344	2018-07-30	1.0007522826558
345	2018-08-06	1.06613579849898
346	2018-08-13	1.08074214650139
347	2018-08-20	1.08511423965105
348	2018-08-27	1.14413988683071
349	2018-09-03	1.11955985456783
350	2018-09-10	1.30694679055757
351	2018-09-17	1.39883239773662
352	2018-09-24	1.15190063243691
353	2018-10-01	1.82950955354605
354	2018-10-08	2.00596909313239
355	2018-10-15	1.15746400056078
356	2018-10-22	1.3425384751903
357	2018-10-29	1.31411489135268
358	2018-11-05	1.09962175695309
359	2018-11-12	1.42506970869781
360	2018-11-19	1.25240817253763
361	2018-11-26	1.12694719884372
362	2018-12-03	0.90835610021497
363	2018-12-10	0.990467420121016
364	2018-12-17	0.985330460315471
365	2018-12-24	0.899785322477107
366	2018-12-31	0.778808325243767
