# Supplementary material for: Asynchronicity of endemic and emerging mosquito-borne disease outbreaks in the Dominican Republic
Source: Nat Commun. 2021 Jan 8;12:151. doi: 10.1038/s41467-020-20391-x (PMC7794562; doi:10.1038/s41467-020-20391-x)
Supplement: Supplementary file 4 — Source Data [file 41467_2020_20391_MOESM4_ESM.zip › Source_Data/IndexP/IndexP-DN-week.xlsx]

## Sheet: Sheet1
	week	IndexP
1	2011-12-26	1.0787
2	2012-01-02	0.837322
3	2012-01-09	0.89556
4	2012-01-16	0.82955
5	2012-01-23	0.744996
6	2012-01-30	0.815509
7	2012-02-06	0.955322
8	2012-02-13	0.758135
9	2012-02-20	0.790363
10	2012-02-27	0.871339
11	2012-03-05	0.934882
12	2012-03-12	0.843835
13	2012-03-19	0.879189
14	2012-03-26	1.00545
15	2012-04-02	1.1034
16	2012-04-09	0.974557
17	2012-04-16	0.843772
18	2012-04-23	1.23146
19	2012-04-30	1.28343
20	2012-05-07	1.15204
21	2012-05-14	1.16779
22	2012-05-21	1.05178
23	2012-05-28	1.22601
24	2012-06-04	1.18152
25	2012-06-11	1.19409
26	2012-06-18	1.29203
27	2012-06-25	1.24097
28	2012-07-02	1.24959
29	2012-07-09	1.1666
30	2012-07-16	1.34953
31	2012-07-23	1.11461
32	2012-07-30	1.23345
33	2012-08-06	1.31181
34	2012-08-13	1.3101
35	2012-08-20	1.30892
36	2012-08-27	1.23259
37	2012-09-03	1.1881
38	2012-09-10	1.20234
39	2012-09-17	1.21881
40	2012-09-24	1.42537
41	2012-10-01	1.33827
42	2012-10-08	1.33031
43	2012-10-15	1.32761
44	2012-10-22	1.45373
45	2012-10-29	1.31617
46	2012-11-05	1.22538
47	2012-11-12	1.34058
48	2012-11-19	1.23869
49	2012-11-26	1.13895
50	2012-12-03	1.22995
51	2012-12-10	1.01904
52	2012-12-17	0.906207
53	2012-12-24	0.988334
54	2012-12-31	0.922286
55	2013-01-07	0.834419
56	2013-01-14	0.809681
57	2013-01-21	1.01164
58	2013-01-28	0.987843
59	2013-02-04	0.897507
60	2013-02-11	0.791839
61	2013-02-18	0.773108
62	2013-02-25	0.881277
63	2013-03-04	0.70605
64	2013-03-11	0.668003
65	2013-03-18	1.05171
66	2013-03-25	1.05034
67	2013-04-01	1.22757
68	2013-04-08	1.19687
69	2013-04-15	1.30171
70	2013-04-22	1.24479
71	2013-04-29	1.55348
72	2013-05-06	1.36167
73	2013-05-13	1.39639
74	2013-05-20	1.4016
75	2013-05-27	1.35387
76	2013-06-03	1.36487
77	2013-06-10	1.3822
78	2013-06-17	1.26202
79	2013-06-24	1.49283
80	2013-07-01	1.30882
81	2013-07-08	1.29028
82	2013-07-15	1.29892
83	2013-07-22	1.26717
84	2013-07-29	1.17933
85	2013-08-05	1.49239
86	2013-08-12	1.43691
87	2013-08-19	1.3965
88	2013-08-26	1.45542
89	2013-09-02	1.5123
90	2013-09-09	1.30568
91	2013-09-16	1.30847
92	2013-09-23	1.2827
93	2013-09-30	1.35887
94	2013-10-07	1.34693
95	2013-10-14	1.40668
96	2013-10-21	1.3655
97	2013-10-28	1.43843
98	2013-11-04	1.51087
99	2013-11-11	1.33236
100	2013-11-18	1.01814
101	2013-11-25	1.13367
102	2013-12-02	1.18126
103	2013-12-09	1.09163
104	2013-12-16	1.18747
105	2013-12-23	1.18258
106	2013-12-30	1.09026
107	2014-01-06	0.994542
108	2014-01-13	0.89031
109	2014-01-20	1.11841
110	2014-01-27	1.07943
111	2014-02-03	1.08233
112	2014-02-10	1.08502
113	2014-02-17	1.07706
114	2014-02-24	0.943499
115	2014-03-03	0.85902
116	2014-03-10	0.996741
117	2014-03-17	1.13521
118	2014-03-24	1.16013
119	2014-03-31	0.954964
120	2014-04-07	0.949446
121	2014-04-14	1.16902
122	2014-04-21	1.34966
123	2014-04-28	1.38827
124	2014-05-05	1.49594
125	2014-05-12	1.43977
126	2014-05-19	1.2849
127	2014-05-26	1.19664
128	2014-06-02	1.24207
129	2014-06-09	1.21084
130	2014-06-16	1.45558
131	2014-06-23	1.18394
132	2014-06-30	1.25785
133	2014-07-07	1.46069
134	2014-07-14	1.41362
135	2014-07-21	1.34107
136	2014-07-28	1.37387
137	2014-08-04	1.4467
138	2014-08-11	1.29705
139	2014-08-18	1.47293
140	2014-08-25	1.54624
141	2014-09-01	1.39273
142	2014-09-08	1.42988
143	2014-09-15	1.44472
144	2014-09-22	1.59265
145	2014-09-29	1.34165
146	2014-10-06	1.3579
147	2014-10-13	1.30039
148	2014-10-20	1.32757
149	2014-10-27	1.41525
150	2014-11-03	1.35832
151	2014-11-10	1.56577
152	2014-11-17	1.4476
153	2014-11-24	1.28594
154	2014-12-01	1.30191
155	2014-12-08	1.19419
156	2014-12-15	1.16292
157	2014-12-22	1.14894
158	2014-12-29	1.08112
159	2015-01-05	1.12619
160	2015-01-12	1.20252
161	2015-01-19	1.06858
162	2015-01-26	1.18972
163	2015-02-02	1.18217
164	2015-02-09	1.14905
165	2015-02-16	1.24871
166	2015-02-23	1.57378
167	2015-03-02	1.31119
168	2015-03-09	1.221
169	2015-03-16	1.25289
170	2015-03-23	1.2355
171	2015-03-30	1.34134
172	2015-04-06	1.24336
173	2015-04-13	1.34204
174	2015-04-20	1.31333
175	2015-04-27	1.26529
176	2015-05-04	1.1887
177	2015-05-11	1.22012
178	2015-05-18	1.44788
179	2015-05-25	1.49119
180	2015-06-01	1.38321
181	2015-06-08	1.3563
182	2015-06-15	1.4888
183	2015-06-22	1.33135
184	2015-06-29	1.29867
185	2015-07-06	1.52539
186	2015-07-13	1.23329
187	2015-07-20	1.14013
188	2015-07-27	1.12697
189	2015-08-03	1.16675
190	2015-08-10	1.11477
191	2015-08-17	1.06411
192	2015-08-24	0.920788
193	2015-08-31	1.05859
194	2015-09-07	1.06779
195	2015-09-14	1.26347
196	2015-09-21	1.27119
197	2015-09-28	1.12272
198	2015-10-05	1.09751
199	2015-10-12	1.1826
200	2015-10-19	1.17294
201	2015-10-26	1.15637
202	2015-11-02	1.41123
203	2015-11-09	1.26744
204	2015-11-16	1.11764
205	2015-11-23	0.97776
206	2015-11-30	1.25182
207	2015-12-07	1.14833
208	2015-12-14	1.19237
209	2015-12-21	1.08274
210	2015-12-28	1.03326
211	2016-01-04	0.982023
212	2016-01-11	0.912158
213	2016-01-18	0.992247
214	2016-01-25	0.961319
215	2016-02-01	0.975926
216	2016-02-08	1.11247
217	2016-02-15	0.965556
218	2016-02-22	0.921807
219	2016-02-29	1.08866
220	2016-03-07	0.866831
221	2016-03-14	1.17357
222	2016-03-21	1.13225
223	2016-03-28	1.08577
224	2016-04-04	1.15773
225	2016-04-11	1.12803
226	2016-04-18	1.08302
227	2016-04-25	1.25694
228	2016-05-02	1.26619
229	2016-05-09	1.33514
230	2016-05-16	1.2431
231	2016-05-23	1.2673
232	2016-05-30	1.35482
233	2016-06-06	1.32224
234	2016-06-13	1.1583
235	2016-06-20	1.29066
236	2016-06-27	1.2381
237	2016-07-04	1.28397
238	2016-07-11	1.22869
239	2016-07-18	1.29894
240	2016-07-25	1.43097
241	2016-08-01	1.54148
242	2016-08-08	1.5448
243	2016-08-15	1.2765
244	2016-08-22	1.45464
245	2016-08-29	1.33576
246	2016-09-05	1.38312
247	2016-09-12	1.35833
248	2016-09-19	1.3007
249	2016-09-26	1.29372
250	2016-10-03	1.45413
251	2016-10-10	1.558
252	2016-10-17	1.4364
253	2016-10-24	1.35186
254	2016-10-31	1.55735
255	2016-11-07	1.54982
256	2016-11-14	1.34737
257	2016-11-21	1.23528
258	2016-11-28	1.37022
259	2016-12-05	1.34698
260	2016-12-12	1.30145
261	2016-12-19	1.21441
262	2016-12-26	1.16847
263	2017-01-02	1.09295
264	2017-01-09	0.891729
265	2017-01-16	0.755897
266	2017-01-23	0.949112
267	2017-01-30	1.07325
268	2017-02-06	1.17439
269	2017-02-13	1.08825
270	2017-02-20	0.949086
271	2017-02-27	0.986021
272	2017-03-06	0.892608
273	2017-03-13	1.12363
274	2017-03-20	1.11575
275	2017-03-27	1.04614
276	2017-04-03	1.1432
277	2017-04-10	1.06572
278	2017-04-17	1.18782
279	2017-04-24	1.56652
280	2017-05-01	1.31646
281	2017-05-08	1.19554
282	2017-05-15	1.33507
283	2017-05-22	1.22096
284	2017-05-29	1.24339
285	2017-06-05	1.21328
286	2017-06-12	1.27483
287	2017-06-19	1.36068
288	2017-06-26	1.27685
289	2017-07-03	0.949894
290	2017-07-10	1.14748
291	2017-07-24	0.971287
292	2017-07-31	0.965783
293	2017-08-07	1.09445
294	2017-08-14	1.28522
295	2017-08-21	1.35336
296	2017-08-28	1.18202
297	2017-09-04	1.32969
298	2017-09-11	1.29649
299	2017-09-18	1.42381
300	2017-09-25	1.48033
301	2017-10-02	1.4044
302	2017-10-09	1.41716
303	2017-10-16	1.36323
304	2017-10-23	1.4329
305	2017-10-30	1.28625
306	2017-11-06	1.29045
307	2017-11-13	1.49092
308	2017-11-20	1.59004
309	2017-11-27	1.35952
310	2017-12-04	1.1889
311	2017-12-11	1.24283
312	2017-12-18	1.1211
313	2017-12-25	1.17249
314	2018-01-01	1.19352
315	2018-01-08	1.14591
316	2018-01-15	1.2322
317	2018-01-22	1.19401
318	2018-01-29	1.10371
319	2018-02-05	0.888714
320	2018-02-12	1.14982
321	2018-02-19	0.928292
322	2018-02-26	0.789988
323	2018-03-05	0.833663
324	2018-03-12	0.884498
325	2018-03-19	0.928861
326	2018-03-26	1.02082
327	2018-04-02	0.783685
328	2018-04-09
329	2018-04-16
330	2018-04-23
331	2018-04-30
332	2018-05-07
333	2018-05-14
334	2018-05-21
335	2018-05-28
336	2018-06-04
337	2018-06-11
338	2018-06-18
339	2018-06-25
340	2018-07-02
341	2018-07-09
342	2018-07-16
343	2018-07-23
344	2018-07-30
345	2018-08-06
346	2018-08-13
347	2018-08-20
348	2018-08-27
349	2018-09-03
350	2018-09-10
351	2018-09-17
352	2018-09-24
353	2018-10-01
354	2018-10-08
355	2018-10-15
356	2018-10-22
357	2018-10-29
358	2018-11-05
359	2018-11-12
360	2018-11-19
361	2018-11-26
362	2018-12-03
363	2018-12-10
364	2018-12-17
365	2018-12-24
366	2018-12-31
