# Supplementary material for: Asynchronicity of endemic and emerging mosquito-borne disease outbreaks in the Dominican Republic
Source: Nat Commun. 2021 Jan 8;12:151. doi: 10.1038/s41467-020-20391-x (PMC7794562; doi:10.1038/s41467-020-20391-x)
Supplement: Supplementary file 4 — Source Data [file 41467_2020_20391_MOESM4_ESM.zip › Source_Data/IndexP/Puerto-Plata-P-week.csv]

	week	indexP
1	2011-12-26	0.889066836787404
2	2012-01-02	0.835233467107671
3	2012-01-09	0.833994620275816
4	2012-01-16	0.816853568607702
5	2012-01-23	0.785872832139689
6	2012-01-30	0.746085651529386
7	2012-02-06	0.916799933012495
8	2012-02-13	0.791753014807627
9	2012-02-20	0.809414623357671
10	2012-02-27	0.836336886994823
11	2012-03-05	0.76742652701966
12	2012-03-12	0.764080882647944
13	2012-03-19	0.82477896002532
14	2012-03-26	1.01937219216882
15	2012-04-02	1.06911448907294
16	2012-04-09	0.88124823969618
17	2012-04-16	0.898451568757858
18	2012-04-23	1.44337637399831
19	2012-04-30	1.07457104384958
20	2012-05-07	1.14841737801976
21	2012-05-14	1.07367643268288
22	2012-05-21	1.03105834847097
23	2012-05-28	1.00727166930754
24	2012-06-04	1.02060636480909
25	2012-06-11	1.05157090368971
26	2012-06-18	1.12259403559432
27	2012-06-25	1.01880323452416
28	2012-07-02	1.24326512270227
29	2012-07-09	1.1923337374186
30	2012-07-16	1.38946568926116
31	2012-07-23	1.14942398351294
32	2012-07-30	1.31440842390316
33	2012-08-06	1.28579945193909
34	2012-08-13	1.2567858096424
35	2012-08-20	1.24717798852458
36	2012-08-27	1.21675613759863
37	2012-09-03	1.2310712620401
38	2012-09-10	1.21233160501164
39	2012-09-17	1.16297671218484
40	2012-09-24	1.18228457692957
41	2012-10-01	1.23032336042144
42	2012-10-08	1.31852203623292
43	2012-10-15	1.32709462698297
44	2012-10-22	1.15565364894963
45	2012-10-29	1.30970925644484
46	2012-11-05	1.32154654863664
47	2012-11-12	1.38821965503072
48	2012-11-19	1.1287283017786
49	2012-11-26	1.19782547750992
50	2012-12-03	1.0680281944005
51	2012-12-10	1.00598902318744
52	2012-12-17	0.863360129946341
53	2012-12-24	0.915456202617942
54	2012-12-31	0.95256389696341
55	2013-01-07	0.897828645413772
56	2013-01-14	0.887338601569708
57	2013-01-21	1.03374245918376
58	2013-01-28	0.958236822026745
59	2013-02-04	0.845667802935879
60	2013-02-11	0.898251675991544
61	2013-02-18	0.879733085624608
62	2013-02-25	0.858937620868783
63	2013-03-04	0.593579674500083
64	2013-03-11	0.57674538665842
65	2013-03-18	0.92367502770904
66	2013-03-25	0.885268348777308
67	2013-04-01	1.04997945148951
68	2013-04-08	0.975748038633195
69	2013-04-15	0.873063915456973
70	2013-04-22	0.824079513134316
71	2013-04-29	1.06208629375326
72	2013-05-06	1.14305034268482
73	2013-05-13	1.04396442827482
74	2013-05-20	1.12089302718812
75	2013-05-27	1.32863582236474
76	2013-06-03	1.191971678677
77	2013-06-10	1.4344637485634
78	2013-06-17	1.22585600659198
79	2013-06-24	1.30119449998887
80	2013-07-01	1.31926457611123
81	2013-07-08	1.37467325890855
82	2013-07-15	1.36685046766455
83	2013-07-22	1.32950775181513
84	2013-07-29	1.26481586355642
85	2013-08-05	1.40645536482858
86	2013-08-12	1.37189499629155
87	2013-08-19	1.44887158165934
88	2013-08-26	1.31321036792313
89	2013-09-02	1.62539630523069
90	2013-09-09	1.39706212534075
91	2013-09-16	1.39384070440434
92	2013-09-23	1.19138718914262
93	2013-09-30	1.39407787042722
94	2013-10-07	1.39253483044295
95	2013-10-14	1.29587483925271
96	2013-10-21	1.32813938799889
97	2013-10-28	1.50000529267285
98	2013-11-04	1.33689960766915
99	2013-11-11	1.29184168256354
100	2013-11-18	1.12014369661439
101	2013-11-25	1.15516523692964
102	2013-12-02	1.1676900634046
103	2013-12-09	1.15699324740368
104	2013-12-16	1.10649376143311
105	2013-12-23	1.05760839149745
106	2013-12-30	1.10774000888974
107	2014-01-06	0.890738646936747
108	2014-01-13	0.790272782722264
109	2014-01-20	0.891435507378243
110	2014-01-27	0.903671628335308
111	2014-02-03	0.940240433789158
112	2014-02-10	0.954310135251995
113	2014-02-17	0.889791942989056
114	2014-02-24	0.843857349517254
115	2014-03-03	0.784376765976346
116	2014-03-10	0.828681260502692
117	2014-03-17	0.943866464815425
118	2014-03-24	1.07780009454338
119	2014-03-31	0.850069820460565
120	2014-04-07	0.970475416931783
121	2014-04-14	0.991800603481918
122	2014-04-21	1.31999451130451
123	2014-04-28	1.00216532119622
124	2014-05-05	0.96450180829915
125	2014-05-12	1.0221142297117
126	2014-05-19	1.21989013383327
127	2014-05-26	1.02434391937413
128	2014-06-02	1.1286202650699
129	2014-06-09	1.07388378973859
130	2014-06-16	1.06012540869801
131	2014-06-23	1.07861262019682
132	2014-06-30	1.03984895339066
133	2014-07-07	1.01044400461349
134	2014-07-14	0.939294941751975
135	2014-07-21	1.00174223883339
136	2014-07-28	1.07356807169473
137	2014-08-04	1.15467414800836
138	2014-08-11	1.11137987356217
139	2014-08-18	1.3954968900757
140	2014-08-25	1.20227404774026
141	2014-09-01	1.38353254277056
142	2014-09-08	1.29806363257837
143	2014-09-15	1.28556298944649
144	2014-09-22	1.40298071288632
145	2014-09-29	1.31982250550351
146	2014-10-06	1.40699334733768
147	2014-10-13	1.39945883577242
148	2014-10-20	1.30048849659779
149	2014-10-27	1.54057071344642
150	2014-11-03	1.24962538190001
151	2014-11-10	1.41970011341207
152	2014-11-17	1.33232851543538
153	2014-11-24	1.15045858822456
154	2014-12-01	1.18950783554631
155	2014-12-08	1.00217724149607
156	2014-12-15	0.880830056735924
157	2014-12-22	1.03600631889439
158	2014-12-29	1.05256914145432
159	2015-01-05	1.00516240154517
160	2015-01-12	1.01233178154952
161	2015-01-19	0.880713720441499
162	2015-01-26	0.881013545033966
163	2015-02-02	1.15802837537856
164	2015-02-09	0.950361672167787
165	2015-02-16	0.950335359439157
166	2015-02-23	0.939408288573499
167	2015-03-02	0.85761366122987
168	2015-03-09	0.953741717430472
169	2015-03-16	0.899035117245403
170	2015-03-23	0.893459536629666
171	2015-03-30	0.874891301596473
172	2015-04-06	0.9725615295668
173	2015-04-13	0.901110720080588
174	2015-04-20	1.02689287259807
175	2015-04-27	1.12756842044022
176	2015-05-04	1.03741611531783
177	2015-05-11	1.063138753525
178	2015-05-18	1.20687413286146
179	2015-05-25	1.22377306121271
180	2015-06-01	1.20860427921725
181	2015-06-08	1.17640213487836
182	2015-06-15	1.16231508949255
183	2015-06-22	1.06663413799365
184	2015-06-29	1.17825852253111
185	2015-07-06	1.06522083817989
186	2015-07-13	1.08037294053885
187	2015-07-20	1.05142243649133
188	2015-07-27	1.02614024989723
189	2015-08-03	1.06274152400543
190	2015-08-10	1.03553807838933
191	2015-08-17	0.919606591261324
192	2015-08-24	1.21047533598814
193	2015-08-31	1.27646426235629
194	2015-09-07	1.10685702930416
195	2015-09-14	1.25056430542096
196	2015-09-21	1.28896321002721
197	2015-09-28	1.15815867108643
198	2015-10-05	1.10115329360388
199	2015-10-12	1.10746081547704
200	2015-10-19	1.40104938185613
201	2015-10-26	1.41580033476732
202	2015-11-02	1.49696709856387
203	2015-11-09	1.45308565977838
204	2015-11-16	1.32913418345486
205	2015-11-23	1.05830988057252
206	2015-11-30	1.38954300471992
207	2015-12-07	1.22605868639548
208	2015-12-14	1.25681463162462
209	2015-12-21	1.23431861782511
210	2015-12-28	0.849778375945338
211	2016-01-04	0.885796221461522
212	2016-01-11	0.802229970407937
213	2016-01-18	0.969571453132745
214	2016-01-25	0.947075493965612
215	2016-02-01	0.654625861884798
216	2016-02-08	0.78483432422725
217	2016-02-15	0.698139223004273
218	2016-02-22	0.840768945746769
219	2016-02-29	0.838415066123323
220	2016-03-07	0.566500510459636
221	2016-03-14	0.756610456180143
222	2016-03-21	1.13972344637088
223	2016-03-28	0.967523774319996
224	2016-04-04	1.09439346023353
225	2016-04-11	0.96012759392056
226	2016-04-18	1.04853450371097
227	2016-04-25	1.19277063836789
228	2016-05-02	1.29580135338489
229	2016-05-09	1.28131315254879
230	2016-05-16	1.30748124566277
231	2016-05-23	1.66830323072125
232	2016-05-30	1.55271105983443
233	2016-06-06	1.36140019274901
234	2016-06-13	1.3796063389666
235	2016-06-20	1.44518088196242
236	2016-06-27	1.24587137116427
237	2016-07-04	1.2171805567932
238	2016-07-11	1.08807722357843
239	2016-07-18	1.380173514187
240	2016-07-25	1.61886078261227
241	2016-08-01	1.47764778607265
242	2016-08-08	1.26444244862193
243	2016-08-15	1.25960663593138
244	2016-08-22	1.53226416259311
245	2016-08-29	1.3694900471637
246	2016-09-05	1.44341895626669
247	2016-09-12	1.31120396394121
248	2016-09-19	1.52286697462825
249	2016-09-26	1.63888348998942
250	2016-10-03	1.33316932483168
251	2016-10-10	1.5654521395175
252	2016-10-17	1.59928126484194
253	2016-10-24	1.76327189167644
254	2016-10-31	1.6034203021343
255	2016-11-07	1.56899779293586
256	2016-11-14	1.40771543272113
257	2016-11-21	1.26131212672628
258	2016-11-28	1.41572322679514
259	2016-12-05	1.15504349371225
260	2016-12-12	1.36442063122565
261	2016-12-19	1.27967109688644
262	2016-12-26	1.21028880353069
263	2017-01-02	1.1130619038534
264	2017-01-09	0.850223921847978
265	2017-01-16	0.794230454590101
266	2017-01-23	0.804247792224899
267	2017-01-30	1.09462763761056
268	2017-02-06	1.1223488909883
269	2017-02-13	1.04800698534493
270	2017-02-20	0.916539470590877
271	2017-02-27	0.97659472381419
272	2017-03-06	0.939715478500456
273	2017-03-13	1.12545105154054
274	2017-03-20	1.0751470578905
275	2017-03-27	0.862438754370311
276	2017-04-03	1.04762302928066
277	2017-04-10	0.943179217632128
278	2017-04-17	1.2105487801142
279	2017-04-24	1.40096641054071
280	2017-05-01	1.32253086806137
281	2017-05-08	1.27785809779052
282	2017-05-15	1.60224814196755
283	2017-05-22	1.19627143129829
284	2017-05-29	1.252772883083
285	2017-06-05	1.27176862146132
286	2017-06-12	1.28754038434203
287	2017-06-19	1.41137817281414
288	2017-06-26	1.40646359500363
289	2017-07-03	1.4645746474653
290	2017-07-10	1.50733701269141
291	2017-07-17	1.41299233404558
292	2017-07-24	1.37144204761551
293	2017-07-31	1.40851398015756
294	2017-08-07	1.58335644181808
295	2017-08-14	1.55934160551783
296	2017-08-21	1.49709753145332
297	2017-08-28	1.34637267355286
298	2017-09-04	1.34371218848644
299	2017-09-11	1.51438444675263
300	2017-09-18	1.62937687586159
301	2017-09-25	1.23971096973609
302	2017-10-02	1.48173212593629
303	2017-10-09	1.66003879995533
304	2017-10-16	1.37768661519154
305	2017-10-23	1.43739978780553
306	2017-10-30	1.54550152569557
307	2017-11-06	1.47789856878585
308	2017-11-13	1.79319631224294
309	2017-11-20	1.59511366095773
310	2017-11-27	1.3931905842753
311	2017-12-04	1.30471640659796
312	2017-12-11	1.19569891286275
313	2017-12-18	1.13613964265239
314	2017-12-25	1.16027219029486
315	2018-01-01	1.38592692191012
316	2018-01-08	1.25354907152694
317	2018-01-15	1.25798582727299
318	2018-01-22	1.21338006333537
319	2018-01-29	0.987007387787259
320	2018-02-05	1.16018231136219
321	2018-02-12	0.901235635586148
322	2018-02-19	0.902208106608879
323	2018-02-26	0.71845317385482
324	2018-03-05	0.873798573815556
325	2018-03-12	1.2086129792792
326	2018-03-19	1.07451837404743
327	2018-03-26	0.784727386997637
328	2018-04-02	1.26630169217285
329	2018-04-09	1.12917290713014
330	2018-04-16	1.21466305007445
331	2018-04-23	1.3159496332424
332	2018-04-30	1.34803105995065
333	2018-05-07	1.19690380465718
334	2018-05-14	1.18636396696975
335	2018-05-21	1.30597875656828
336	2018-05-28	1.24130009048471
337	2018-06-04	1.27484714607985
338	2018-06-11	1.30826641736029
339	2018-06-18	1.31570340564091
340	2018-06-25	1.2440039795417
341	2018-07-02	1.296629680541
342	2018-07-09	1.36957052667546
343	2018-07-16	1.26189183939392
344	2018-07-23	1.16263539631579
345	2018-07-30	1.31484272257612
346	2018-08-06	1.28786667475477
347	2018-08-13	1.46507020936625
348	2018-08-20	1.21540367664832
349	2018-08-27	1.45944133499533
350	2018-09-03	1.42537658614822
351	2018-09-10	1.49183488545928
352	2018-09-17	1.26749563668528
353	2018-09-24	1.43458122423347
354	2018-10-01	1.6865302705229
355	2018-10-08	1.56285916713781
356	2018-10-15	1.59797676051855
357	2018-10-22	1.45719779629773
358	2018-10-29	1.36734995520477
359	2018-11-05	1.58074474905228
360	2018-11-12	1.58787253442618
361	2018-11-19	1.27299749312196
362	2018-11-26	1.28087521769004
363	2018-12-03	1.29381481775393
364	2018-12-10	1.14129638595646
365	2018-12-17	1.0985757186014
366	2018-12-24	1.17903250511841
367	2018-12-31	0.909531922855459
