# Supplementary material for: Asynchronicity of endemic and emerging mosquito-borne disease outbreaks in the Dominican Republic
Source: Nat Commun. 2021 Jan 8;12:151. doi: 10.1038/s41467-020-20391-x (PMC7794562; doi:10.1038/s41467-020-20391-x)
Supplement: Supplementary file 4 — Source Data [file 41467_2020_20391_MOESM4_ESM.zip › Source_Data/IndexP/Santiago-P-week.csv]

	week	indexP
1	2011-12-26	0.935207586094274
2	2012-01-02	0.802089186570372
3	2012-01-09	0.855673033472906
4	2012-01-16	0.774743299568213
5	2012-01-23	0.735757706927162
6	2012-01-30	0.846284757110916
7	2012-02-06	0.986065134738912
8	2012-02-13	0.769117587247337
9	2012-02-20	0.765876934824901
10	2012-02-27	0.907151604124499
11	2012-03-05	0.763855965832938
12	2012-03-12	0.794952142938178
13	2012-03-19	0.884267818926338
14	2012-03-26	1.14805176584771
15	2012-04-02	1.2578499072295
16	2012-04-09	1.17267348106609
17	2012-04-16	0.905804582691174
18	2012-04-23	1.58346799005318
19	2012-04-30	1.39971199132815
20	2012-05-07	1.39203415341744
21	2012-05-14	1.29897989039087
22	2012-05-21	1.26524952600798
23	2012-05-28	1.25074029354205
24	2012-06-04	1.08606462136273
25	2012-06-11	1.28649682650351
26	2012-06-18	1.32804276050104
27	2012-06-25	1.16225352159527
28	2012-07-02	1.41922997636167
29	2012-07-09	1.24888722405179
30	2012-07-16	1.54976876488054
31	2012-07-23	1.38819003297603
32	2012-07-30	1.53116280466292
33	2012-08-06	1.54115046227873
34	2012-08-13	1.43076912124324
35	2012-08-20	1.50839133183558
36	2012-08-27	1.28118069631057
37	2012-09-03	1.49624090948067
38	2012-09-10	1.42486397263361
39	2012-09-17	1.30498105078179
40	2012-09-24	1.43329732571452
41	2012-10-01	1.51652516602389
42	2012-10-08	1.50065726331196
43	2012-10-15	1.60695689617251
44	2012-10-22	1.44579966931826
45	2012-10-29	1.43102937308889
46	2012-11-05	1.3903080032979
47	2012-11-12	1.4118593363539
48	2012-11-19	1.23756218578934
49	2012-11-26	1.29442189142773
50	2012-12-03	1.16039016385658
51	2012-12-10	0.989630268930553
52	2012-12-17	0.878041408281781
53	2012-12-24	0.976393924490101
54	2012-12-31	1.00347856452456
55	2013-01-07	0.867505328950425
56	2013-01-14	0.808510423846416
57	2013-01-21	0.958764580424097
58	2013-01-28	0.930388168378309
59	2013-02-04	0.792901545113707
60	2013-02-11	0.776562536438955
61	2013-02-18	0.783814137617902
62	2013-02-25	0.878378522364444
63	2013-03-04	0.652438102809079
64	2013-03-11	0.720463938765881
65	2013-03-18	1.15125763268294
66	2013-03-25	1.08643525358692
67	2013-04-01	1.20306565819624
68	2013-04-08	1.13150456760562
69	2013-04-15	1.13140661093646
70	2013-04-22	0.92170451179167
71	2013-04-29	1.40640097046488
72	2013-05-06	1.41436468405347
73	2013-05-13	1.48523196079508
74	2013-05-20	1.52747838431112
75	2013-05-27	1.61959724321106
76	2013-06-03	1.46699977146814
77	2013-06-10	1.61044777116419
78	2013-06-17	1.25912134493956
79	2013-06-24	1.55399749703704
80	2013-07-01	1.47883801508451
81	2013-07-08	1.41235668431871
82	2013-07-15	1.4540774572557
83	2013-07-22	1.33924220961345
84	2013-07-29	1.23923497821647
85	2013-08-05	1.49167154336228
86	2013-08-12	1.57029821051457
87	2013-08-19	1.57415940727115
88	2013-08-26	1.44548005613521
89	2013-09-02	1.62949362246448
90	2013-09-09	1.4162451616054
91	2013-09-16	1.59706680738564
92	2013-09-23	1.47557148939632
93	2013-09-30	1.48526657614402
94	2013-10-07	1.4386192332171
95	2013-10-14	1.47598832347188
96	2013-10-21	1.35924550795254
97	2013-10-28	1.54213217655854
98	2013-11-04	1.45200839199592
99	2013-11-11	1.22462542289108
100	2013-11-18	1.04680005032721
101	2013-11-25	0.948994624120331
102	2013-12-02	0.984268645186192
103	2013-12-09	1.14961316985633
104	2013-12-16	1.19539206102593
105	2013-12-23	1.00261077415853
106	2013-12-30	1.06690468393163
107	2014-01-06	1.10835530834394
108	2014-01-13	0.776707199132315
109	2014-01-20	0.891302913138028
110	2014-01-27	1.04394088461454
111	2014-02-03	1.06974399742013
112	2014-02-10	0.968326675009381
113	2014-02-17	0.96627757388443
114	2014-02-24	0.861358131208397
115	2014-03-03	0.731362801759482
116	2014-03-10	0.8871781198362
117	2014-03-17	0.861438870133992
118	2014-03-24	0.962017511278773
119	2014-03-31	0.975763029685101
120	2014-04-07	0.972005387612408
121	2014-04-14	0.998434387849736
122	2014-04-21	1.40385735000625
123	2014-04-28	1.08004009589207
124	2014-05-05	1.16445525614794
125	2014-05-12	1.25954432642885
126	2014-05-19	1.29927505425657
127	2014-05-26	1.20594549316102
128	2014-06-02	1.23237566282279
129	2014-06-09	1.3060635250187
130	2014-06-16	1.30720208477448
131	2014-06-23	1.30262731945878
132	2014-06-30	1.29792427427851
133	2014-07-07	1.41007711326143
134	2014-07-14	1.28322777368891
135	2014-07-21	1.25599122830501
136	2014-07-28	1.24085683848355
137	2014-08-04	1.33605977927609
138	2014-08-11	1.32912503209645
139	2014-08-18	1.46940522209005
140	2014-08-25	1.51772880627202
141	2014-09-01	1.55749555281712
142	2014-09-08	1.34492459556819
143	2014-09-15	1.31640943973644
144	2014-09-22	1.55836591456158
145	2014-09-29	1.17871335580209
146	2014-10-06	1.20173382171746
147	2014-10-13	1.41659296311179
148	2014-10-20	1.36746926939
149	2014-10-27	1.53438187345741
150	2014-11-03	1.21801273898043
151	2014-11-10	1.39092056078554
152	2014-11-17	1.30823536181336
153	2014-11-24	1.18002569878098
154	2014-12-01	1.05423493880216
155	2014-12-08	0.932021884790763
156	2014-12-15	0.859030738542421
157	2014-12-22	0.948101692419178
158	2014-12-29	0.982223362979656
159	2015-01-05	0.933348329915579
160	2015-01-12	1.07170532189747
161	2015-01-19	0.816728175838289
162	2015-01-26	0.949843796559461
163	2015-02-02	0.855249254516186
164	2015-02-09	0.807773039430005
165	2015-02-16	0.939719378090813
166	2015-02-23	0.88581848208146
167	2015-03-02	0.801553718044793
168	2015-03-09	0.887668623930187
169	2015-03-16	0.794982527203357
170	2015-03-23	0.904400523925157
171	2015-03-30	0.791725595802297
172	2015-04-06	0.878595385633168
173	2015-04-13	0.893501995627462
174	2015-04-20	0.862415247862051
175	2015-04-27	0.95429356036374
176	2015-05-04	0.938257439005772
177	2015-05-11	0.96847617344446
178	2015-05-18	1.21748732518505
179	2015-05-25	1.13649051786569
180	2015-06-01	1.21906433493264
181	2015-06-08	1.17097453295675
182	2015-06-15	1.13776113083782
183	2015-06-22	1.13433178050975
184	2015-06-29	1.1590046129407
185	2015-07-06	1.07421743781593
186	2015-07-13	1.14164129487895
187	2015-07-20	1.03032105180551
188	2015-07-27	1.04169510977248
189	2015-08-03	1.06508942481881
190	2015-08-10	1.02263241543402
191	2015-08-17	0.919688203149094
192	2015-08-24	1.20469408606321
193	2015-08-31	1.21168962101068
194	2015-09-07	1.18121055441525
195	2015-09-14	1.28751079457416
196	2015-09-21	1.25969771088959
197	2015-09-28	1.06197284281993
198	2015-10-05	1.15840362080297
199	2015-10-12	1.1811263650764
200	2015-10-19	1.38975870230868
201	2015-10-26	1.22574361820335
202	2015-11-02	1.33908899708511
203	2015-11-09	1.17666707824419
204	2015-11-16	0.999619797018178
205	2015-11-23	0.804476489210235
206	2015-11-30	1.27812848309218
207	2015-12-07	1.17671431936827
208	2015-12-14	1.10416710426175
209	2015-12-21	1.23907257255538
210	2015-12-28	0.931673748653301
211	2016-01-04	0.831332698113631
212	2016-01-11	0.658263279298916
213	2016-01-18	0.758797095799275
214	2016-01-25	0.839927903787463
215	2016-02-01	0.730987910529761
216	2016-02-08	0.910631090947358
217	2016-02-15	0.989132701320257
218	2016-02-22	0.970419338603451
219	2016-02-29	1.10163066093126
220	2016-03-07	0.654088664136046
221	2016-03-14	0.924992003573486
222	2016-03-21	1.05493514721643
223	2016-03-28	1.02604343335718
224	2016-04-04	1.11359733514494
225	2016-04-11	1.0140074130992
226	2016-04-18	1.17087441316492
227	2016-04-25	1.367806797069
228	2016-05-02	1.1577841640812
229	2016-05-09	1.28601381485566
230	2016-05-16	1.22916299860493
231	2016-05-23	1.40905112202565
232	2016-05-30	1.46232525766803
233	2016-06-06	1.25994575232633
234	2016-06-13	1.14556529520769
235	2016-06-20	1.36808552964127
236	2016-06-27	1.34821223378552
237	2016-07-04	1.22897128189081
238	2016-07-11	1.28177379803381
239	2016-07-18	1.36541902960109
240	2016-07-25	1.53748370324874
241	2016-08-01	1.37378564867602
242	2016-08-08	1.35483133617824
243	2016-08-15	1.19276680023139
244	2016-08-22	1.61680502050303
245	2016-08-29	1.31785389553931
246	2016-09-05	1.43582240751823
247	2016-09-12	1.3076982990778
248	2016-09-19	1.40410555238905
249	2016-09-26	1.65743991391077
250	2016-10-03	1.40280773656684
251	2016-10-10	1.61107950197411
252	2016-10-17	1.63173605603827
253	2016-10-24	1.59801336095383
254	2016-10-31	1.54153419587831
255	2016-11-07	1.62990786892704
256	2016-11-14	1.41258852613058
257	2016-11-21	1.04861722131828
258	2016-11-28	1.37910775782654
259	2016-12-05	1.21449276130745
260	2016-12-12	1.26787976494341
261	2016-12-19	1.06900341998947
262	2016-12-26	1.14271265880997
263	2017-01-02	0.952003790687352
264	2017-01-09	0.762009313993278
265	2017-01-16	0.538154410807643
266	2017-01-23	0.654681839233131
267	2017-01-30	0.894038353461509
268	2017-02-06	0.895709112429545
269	2017-02-13	0.789226015172932
270	2017-02-20	0.794308410626585
271	2017-02-27	0.854965970283862
272	2017-03-06	0.79376188944766
273	2017-03-13	0.890125830899608
274	2017-03-20	0.984487545727231
275	2017-03-27	0.855921009685564
276	2017-04-03	1.021372084243
277	2017-04-10	0.756491740676795
278	2017-04-17	1.00592206080841
279	2017-04-24	1.40643364037389
280	2017-05-01	1.30446166307126
281	2017-05-08	1.0867719151839
282	2017-05-15	1.32526901067893
283	2017-05-22	1.14417608287159
284	2017-05-29	1.18947220171651
285	2017-06-05	1.10000191726027
286	2017-06-12	1.27058278390784
287	2017-06-19	1.34125837137937
288	2017-06-26	1.40122368190061
289	2017-07-03	1.33525487246252
290	2017-07-10	1.45268845932473
291	2017-07-17	1.38114514395331
292	2017-07-24	1.29631133206187
293	2017-07-31	1.40779571628861
294	2017-08-07	1.35749745715671
295	2017-08-14	1.3632366578288
296	2017-08-21	1.33637431444795
297	2017-08-28	1.27055272336516
298	2017-09-04	1.35452413258872
299	2017-09-11	1.51163594088951
300	2017-09-18	1.49392145176049
301	2017-09-25	1.35202901916749
302	2017-10-02	1.52237192588233
303	2017-10-09	1.36764233296823
304	2017-10-16	1.47244160227511
305	2017-10-23	1.25776672276679
306	2017-10-30	1.29201360589863
307	2017-11-06	1.3525253708742
308	2017-11-13	1.50420602629351
309	2017-11-20	1.27409894670876
310	2017-11-27	1.0999923923151
311	2017-12-04	1.11471336058905
312	2017-12-11	0.873706843991174
313	2017-12-18	0.90339553126232
314	2017-12-25	0.904862640156145
315	2018-01-01	1.06357700239601
316	2018-01-08	1.2067269882813
317	2018-01-15	1.08399923302026
318	2018-01-22	1.13309687193725
319	2018-01-29	0.821980709471133
320	2018-02-05	1.06516757287407
321	2018-02-12	0.90829268848572
322	2018-02-19	0.831015270179292
323	2018-02-26	0.578822263039902
324	2018-03-05	0.742872384005674
325	2018-03-12	1.02851345266508
326	2018-03-19	0.88611813458604
327	2018-03-26	0.579133585122068
